# Supplementary material for: Magnesium Fertilization Improves Crop Yield in Most Production Systems: A Meta-Analysis
Source: Front Plant Sci. 2020 Jan 24;10:1727. doi: 10.3389/fpls.2019.01727 (PMC6992656; doi:10.3389/fpls.2019.01727)
Supplement: Supplementary Data Sheet S1 — Study list used for meta-analysis. [file DataSheet_1.csv]

Literature ID	StudyID	ExperimentID	Title	Author	Year of publication	Journal	Year of experiment	Province	Country	Continent	Lat	Lon	Crop name	Crop code1	Crop	Crop code2	Soil pH	Soil pH code	Soil Ex-Mg	Soil Exmg code	Unit (Soil Ex-Mg)	MgO	MgO code	Unit (MgO)	Mg fertilizer	Mg fertilizer code	AE Mg	Unit-AE-Mg	Xc	Xt	Unit-Xc Xt	XtXc	lnR	Effect	Mg concentrration-c	Mg concentrration-t	Unit-Mg concentration	Sugar concentration-c	Sugar concentration-e	Unit-sugar concentration	Sugar concentration-ce code
1	1	T1	Yield and Chemical Content of Carrot Storage Roots Depending on Foliar Fertilization with Magnesium and Duration of Storage	Jaroslaw Poberezny, Elzbieta Wszelaczy?ska, Anna Jadwiga Keutgen	2012	Journal of Elementology	2007-2008-2009	Kuyavia	Poland	Europe	53.16	18.48	carrot	14	tubers	3	6.6	2	18.5	1	mg kg-1	45	1	kg ha-1	magnesium sulfate	1	61.55555556	kg kg-1	55446.67	58216.67	kg ha-1	1.049957915	0.048750082	4.995791451	NA	NA		57.5	67.6	g kg-1	1.18
1	1	T2	Yield and Chemical Content of Carrot Storage Roots Depending on Foliar Fertilization with Magnesium and Duration of Storage	Jaroslaw Poberezny, Elzbieta Wszelaczy?ska, Anna Jadwiga Keutgen	2012	Journal of Elementology	2007-2008-2009	Kuyavia	Poland	Europe	53.16	18.48	carrot	14	tubers	3	6.6	2	18.5	1	mg kg-1	90	2	kg ha-1	magnesium sulfate	1	61.62955556	kg kg-1	55446.67	60993.33	kg ha-1	1.100035944	0.095342856	10.00359444	NA	NA		57.5	71.6	g kg-1	1.25
1	1	T3	Yield and Chemical Content of Carrot Storage Roots Depending on Foliar Fertilization with Magnesium and Duration of Storage	Jaroslaw Poberezny, Elzbieta Wszelaczy?ska, Anna Jadwiga Keutgen	2012	Journal of Elementology	2007-2008-2009	Kuyavia	Poland	Europe	53.16	18.48	carrot	14	tubers	3	6.6	2	18.5	1	mg kg-1	45	1	kg ha-1	magnesium sulfate	1	22.66666667	kg kg-1	59113.33	60133.33	kg ha-1	1.017254991	0.017107815	1.725499139	NA	NA		61.7	68.2	g kg-1	1.11
1	1	T4	Yield and Chemical Content of Carrot Storage Roots Depending on Foliar Fertilization with Magnesium and Duration of Storage	Jaroslaw Poberezny, Elzbieta Wszelaczy?ska, Anna Jadwiga Keutgen	2012	Journal of Elementology	2007-2008-2009	Kuyavia	Poland	Europe	53.16	18.48	carrot	14	tubers	3	6.6	2	18.5	1	mg kg-1	90	2	kg ha-1	magnesium sulfate	1	45.66666667	kg kg-1	59113.33	63223.33	kg ha-1	1.069527465	0.06721693	6.952746529	NA	NA		61.7	69.4	g kg-1	1.12
1	1	T5	Yield and Chemical Content of Carrot Storage Roots Depending on Foliar Fertilization with Magnesium and Duration of Storage	Jaroslaw Poberezny, Elzbieta Wszelaczy?ska, Anna Jadwiga Keutgen	2012	Journal of Elementology	2007-2008-2009	Kuyavia	Poland	Europe	53.16	18.48	carrot	14	tubers	3	6.6	2	18.5	1	mg kg-1	45	1	kg ha-1	magnesium sulfate	1	50.07422222	kg kg-1	49203.33	51456.67	kg ha-1	1.045796494	0.04477879	4.579649386	NA	NA		65.9	71.2	g kg-1	1.08
1	1	T6	Yield and Chemical Content of Carrot Storage Roots Depending on Foliar Fertilization with Magnesium and Duration of Storage	Jaroslaw Poberezny, Elzbieta Wszelaczy?ska, Anna Jadwiga Keutgen	2012	Journal of Elementology	2007-2008-2009	Kuyavia	Poland	Europe	53.16	18.48	carrot	14	tubers	3	6.6	2	18.5	1	mg kg-1	90	2	kg ha-1	magnesium sulfate	1	48.25933333	kg kg-1	49203.33	53546.67	kg ha-1	1.088273294	0.084592306	8.82732937	NA	NA		65.9	77.5	g kg-1	1.18
1	1	T7	Yield and Chemical Content of Carrot Storage Roots Depending on Foliar Fertilization with Magnesium and Duration of Storage	Jaroslaw Poberezny, Elzbieta Wszelaczy?ska, Anna Jadwiga Keutgen	2012	Journal of Elementology	2007-2008-2009	Kuyavia	Poland	Europe	53.16	18.48	carrot	14	tubers	3	6.6	2	18.5	1	mg kg-1	45	1	kg ha-1	magnesium sulfate	1	115.6295556	kg kg-1	52260	57463.33	kg ha-1	1.099566207	0.094915745	9.956620742	NA	NA		67.1	70.5	g kg-1	1.05
1	1	T8	Yield and Chemical Content of Carrot Storage Roots Depending on Foliar Fertilization with Magnesium and Duration of Storage	Jaroslaw Poberezny, Elzbieta Wszelaczy?ska, Anna Jadwiga Keutgen	2012	Journal of Elementology	2007-2008-2009	Kuyavia	Poland	Europe	53.16	18.48	carrot	14	tubers	3	6.6	2	18.5	1	mg kg-1	90	2	kg ha-1	magnesium sulfate	1	67.11111111	kg kg-1	52260	58300	kg ha-1	1.115575966	0.109370833	11.55759663	NA	NA		67.1	74.6	g kg-1	1.11
1	1	T9	Yield and Chemical Content of Carrot Storage Roots Depending on Foliar Fertilization with Magnesium and Duration of Storage	Jaroslaw Poberezny, Elzbieta Wszelaczy?ska, Anna Jadwiga Keutgen	2012	Journal of Elementology	2007-2008-2009	Kuyavia	Poland	Europe	53.16	18.48	carrot	14	tubers	3	6.6	2	18.5	1	mg kg-1	45	1	kg ha-1	magnesium sulfate	1	16.29622222	kg kg-1	55230	55963.33	kg ha-1	1.013277748	0.013190371	1.32777476	NA	NA		62.8	64.4	g kg-1	1.03
1	1	T10	Yield and Chemical Content of Carrot Storage Roots Depending on Foliar Fertilization with Magnesium and Duration of Storage	Jaroslaw Poberezny, Elzbieta Wszelaczy?ska, Anna Jadwiga Keutgen	2012	Journal of Elementology	2007-2008-2009	Kuyavia	Poland	Europe	53.16	18.48	carrot	14	tubers	3	6.6	2	18.5	1	mg kg-1	90	2	kg ha-1	magnesium sulfate	1	63.51855556	kg kg-1	55230	60946.67	kg ha-1	1.103506609	0.098492936	10.35066087	NA	NA		62.8	66.8	g kg-1	1.06
2	2	T11	Effect of Two Magnesium Fertilizers on Leaf Magnesium Concentration, Yield, and Quality of Potato and Sugar Beet	K. Orlovius, J. McHoul	2015	Journal of Plant Nutrition			England	Europe	52.33	1.14	potato	15	tubers	3	7.4	2	22	1	mg kg-1	99.51	2	kg ha-1	magnesium oxide	2	0.401969651	kg kg-1	38410	38450	kg ha-1	1.001041395	0.001040854	0.104139547	2.6	2.5	mg g-1	NA	NA		NA
2	2	T12	Effect of Two Magnesium Fertilizers on Leaf Magnesium Concentration, Yield, and Quality of Potato and Sugar Beet	K. Orlovius, J. McHoul	2015	Journal of Plant Nutrition			England	Europe	52.33	1.14	potato	15	tubers	3	7.4	2	22	1	mg kg-1	99.51	2	kg ha-1	magnesium sulfate	1	41.40287408	kg kg-1	38410	42530	kg ha-1	1.107263733	0.101891867	10.72637334	2.6	3.1	mg g-1	NA	NA		NA
2	3	T13	Effect of Two Magnesium Fertilizers on Leaf Magnesium Concentration, Yield, and Quality of Potato and Sugar Beet	K. Orlovius, J. McHoul	2015	Journal of Plant Nutrition			England	Europe	52.33	1.14	potato	15	tubers	3	7.6	3	21	1	mg kg-1	99.51	2	kg ha-1	magnesium oxide	2	-1.306401367	kg kg-1	29690	29560	kg ha-1	0.995621421	-0.004388193	-0.437857865	2.9	3.2	mg g-1	NA	NA		NA
2	3	T14	Effect of Two Magnesium Fertilizers on Leaf Magnesium Concentration, Yield, and Quality of Potato and Sugar Beet	K. Orlovius, J. McHoul	2015	Journal of Plant Nutrition			England	Europe	52.33	1.14	potato	15	tubers	3	7.6	3	21	1	mg kg-1	99.51	2	kg ha-1	magnesium sulfate	1	21.20389911	kg kg-1	29690	31800	kg ha-1	1.0710677	0.068656001	7.106769956	2.9	3.6	mg g-1	NA	NA		NA
2	4	T15	Effect of Two Magnesium Fertilizers on Leaf Magnesium Concentration, Yield, and Quality of Potato and Sugar Beet	K. Orlovius, J. McHoul	2015	Journal of Plant Nutrition			England	Europe	52.33	1.14	potato	15	tubers	3	8.4	3	23	1	mg kg-1	99.51	2	kg ha-1	magnesium oxide	2	12.86302884	kg kg-1	39340	40620	kg ha-1	1.032536858	0.032018743	3.253685816	2.3	2.4	mg g-1	NA	NA		NA
2	4	T16	Effect of Two Magnesium Fertilizers on Leaf Magnesium Concentration, Yield, and Quality of Potato and Sugar Beet	K. Orlovius, J. McHoul	2015	Journal of Plant Nutrition			England	Europe	52.33	1.14	potato	15	tubers	3	8.4	3	23	1	mg kg-1	99.51	2	kg ha-1	magnesium sulfate	1	37.78514722	kg kg-1	39340	43100	kg ha-1	1.095577021	0.091281184	9.557702084	2.3	2.8	mg g-1	NA	NA		NA
2	5	T17	Effect of Two Magnesium Fertilizers on Leaf Magnesium Concentration, Yield, and Quality of Potato and Sugar Beet	K. Orlovius, J. McHoul	2015	Journal of Plant Nutrition			England	Europe	52.33	1.14	potato	15	tubers	3	8.1	3	28	1	mg kg-1	99.51	2	kg ha-1	magnesium oxide	2	-4.421666164	kg kg-1	28160	27720	kg ha-1	0.984375	-0.015748357	-1.5625	1.3	1.6	mg g-1	NA	NA		NA
2	5	T18	Effect of Two Magnesium Fertilizers on Leaf Magnesium Concentration, Yield, and Quality of Potato and Sugar Beet	K. Orlovius, J. McHoul	2015	Journal of Plant Nutrition			England	Europe	52.33	1.14	potato	15	tubers	3	8.1	3	28	1	mg kg-1	99.51	2	kg ha-1	magnesium sulfate	1	15.77730881	kg kg-1	28160	29730	kg ha-1	1.055752841	0.054254106	5.575284091	NA	NA	NA	NA	NA		NA
2	6	T19	Effect of Two Magnesium Fertilizers on Leaf Magnesium Concentration, Yield, and Quality of Potato and Sugar Beet	K. Orlovius, J. McHoul	2015	Journal of Plant Nutrition			England	Europe	52.33	1.14	potato	15	tubers	3	7.9	3	15	1	mg kg-1	99.51	2	kg ha-1	magnesium oxide	2	13.26499849	kg kg-1	54380	55700	kg ha-1	1.02427363	0.023983708	2.427363001	2	2.3	mg g-1	NA	NA		NA
2	6	T20	Effect of Two Magnesium Fertilizers on Leaf Magnesium Concentration, Yield, and Quality of Potato and Sugar Beet	K. Orlovius, J. McHoul	2015	Journal of Plant Nutrition			England	Europe	52.33	1.14	potato	15	tubers	3	7.9	3	15	1	mg kg-1	99.51	2	kg ha-1	magnesium sulfate	1	42.91026028	kg kg-1	54380	58650	kg ha-1	1.078521515	0.075591136	7.852151526	2	3.1	mg g-1	NA	NA		NA
2	7	T21	Effect of Two Magnesium Fertilizers on Leaf Magnesium Concentration, Yield, and Quality of Potato and Sugar Beet	K. Orlovius, J. McHoul	2015	Journal of Plant Nutrition			England	Europe	52.33	1.14	potato	15	tubers	3	8.4	3	31	1	mg kg-1	99.51	2	kg ha-1	magnesium oxide	2	25.42458044	kg kg-1	51400	53930	kg ha-1	1.04922179	0.048048737	4.922178988	NA	NA	NA	NA	NA		NA
2	7	T22	Effect of Two Magnesium Fertilizers on Leaf Magnesium Concentration, Yield, and Quality of Potato and Sugar Beet	K. Orlovius, J. McHoul	2015	Journal of Plant Nutrition			England	Europe	52.33	1.14	potato	15	tubers	3	8.4	3	31	1	mg kg-1	99.51	2	kg ha-1	magnesium sulfate	1	39.89548789	kg kg-1	51400	55370	kg ha-1	1.077237354	0.074399758	7.723735409	NA	NA	NA	NA	NA		NA
2	8	T23	Effect of Two Magnesium Fertilizers on Leaf Magnesium Concentration, Yield, and Quality of Potato and Sugar Beet	K. Orlovius, J. McHoul	2015	Journal of Plant Nutrition			England	Europe	52.33	1.14	sugar beet	29	others	9	8.1	3	27	1	mg kg-1	99.51	2	kg ha-1	magnesium oxide	2	10.55170335	kg kg-1	70970	72020	kg ha-1	1.014794984	0.014686606	1.47949838	2.5	2.3	mg g-1	151.7542624	152.596501	g kg-1	1.02
2	8	T24	Effect of Two Magnesium Fertilizers on Leaf Magnesium Concentration, Yield, and Quality of Potato and Sugar Beet	K. Orlovius, J. McHoul	2015	Journal of Plant Nutrition			England	Europe	52.33	1.14	sugar beet	29	others	9	8.1	3	27	1	mg kg-1	99.51	2	kg ha-1	magnesium sulfate	1	27.93689076	kg kg-1	70970	73750	kg ha-1	1.039171481	0.038423743	3.917148091	2.5	3.3	mg g-1	151.7542624	153.4915254	g kg-1	1.05
2	9	T25	Effect of Two Magnesium Fertilizers on Leaf Magnesium Concentration, Yield, and Quality of Potato and Sugar Beet	K. Orlovius, J. McHoul	2015	Journal of Plant Nutrition			England	Europe	52.33	1.14	sugar beet	29	others	9	8	3	30	1	mg kg-1	99.51	2	kg ha-1	magnesium oxide	2	9.948748869	kg kg-1	59820	60810	kg ha-1	1.016549649	0.016414196	1.654964895	1.8	2.2	mg g-1	184.7208292	182.8646604	g kg-1	1.01
2	9	T26	Effect of Two Magnesium Fertilizers on Leaf Magnesium Concentration, Yield, and Quality of Potato and Sugar Beet	K. Orlovius, J. McHoul	2015	Journal of Plant Nutrition			England	Europe	52.33	1.14	sugar beet	29	others	9	8	3	30	1	mg kg-1	99.51	2	kg ha-1	magnesium sulfate	1	31.15264798	kg kg-1	59820	62920	kg ha-1	1.051822133	0.050524025	5.182213307	1.8	2.3	mg g-1	184.7208292	185.1557533	g kg-1	1.05
2	10	T27	Effect of Two Magnesium Fertilizers on Leaf Magnesium Concentration, Yield, and Quality of Potato and Sugar Beet	K. Orlovius, J. McHoul	2015	Journal of Plant Nutrition			England	Europe	52.33	1.14	sugar beet	29	others	9	7.2	2	22	1	mg kg-1	99.51	2	kg ha-1	magnesium oxide	2	-0.301477238	kg kg-1	73220	73190	kg ha-1	0.999590276	-0.000409808	-0.040972412	2.5	2.4	mg g-1	158.0169353	158.4915972	g kg-1	1
2	10	T28	Effect of Two Magnesium Fertilizers on Leaf Magnesium Concentration, Yield, and Quality of Potato and Sugar Beet	K. Orlovius, J. McHoul	2015	Journal of Plant Nutrition			England	Europe	52.33	1.14	sugar beet	29	others	9	7.2	2	22	1	mg kg-1	99.51	2	kg ha-1	magnesium sulfate	1	10.65219576	kg kg-1	73220	74280	kg ha-1	1.014476919	0.014373129	1.447691887	2.5	2.6	mg g-1	158.0169353	158.4544965	g kg-1	1.02
2	11	T29	Effect of Two Magnesium Fertilizers on Leaf Magnesium Concentration, Yield, and Quality of Potato and Sugar Beet	K. Orlovius, J. McHoul	2015	Journal of Plant Nutrition			England	Europe	52.33	1.14	sugar beet	29	others	9	8.3	3	24	1	mg kg-1	99.51	2	kg ha-1	magnesium oxide	2	18.18912672	kg kg-1	51440	53250	kg ha-1	1.035186625	0.034581725	3.518662519	2.1	1.8	mg g-1	185.8475894	187.0422535	g kg-1	1.04
2	11	T30	Effect of Two Magnesium Fertilizers on Leaf Magnesium Concentration, Yield, and Quality of Potato and Sugar Beet	K. Orlovius, J. McHoul	2015	Journal of Plant Nutrition			England	Europe	52.33	1.14	sugar beet	29	others	9	8.3	3	24	1	mg kg-1	99.51	2	kg ha-1	magnesium sulfate	1	25.92704251	kg kg-1	51440	54020	kg ha-1	1.050155521	0.048938268	5.0155521	2.1	2	mg g-1	185.8475894	186.9677897	g kg-1	1.06
2	12	T31	Effect of Two Magnesium Fertilizers on Leaf Magnesium Concentration, Yield, and Quality of Potato and Sugar Beet	K. Orlovius, J. McHoul	2015	Journal of Plant Nutrition			England	Europe	52.33	1.14	sugar beet	29	others	9	8.3	3	31	1	mg kg-1	99.51	2	kg ha-1	magnesium oxide	2	4.220681339	kg kg-1	50900	51320	kg ha-1	1.008251473	0.008217616	0.825147348	0.7	1.4	mg g-1	188.9980354	189.7895557	g kg-1	1.01
2	12	T32	Effect of Two Magnesium Fertilizers on Leaf Magnesium Concentration, Yield, and Quality of Potato and Sugar Beet	K. Orlovius, J. McHoul	2015	Journal of Plant Nutrition			England	Europe	52.33	1.14	sugar beet	29	others	9	8.3	3	31	1	mg kg-1	99.51	2	kg ha-1	magnesium sulfate	1	50.74866848	kg kg-1	50900	55950	kg ha-1	1.099214145	0.094595511	9.921414538	0.7	1.4	mg g-1	188.9980354	191.0634495	g kg-1	1.11
2	13	T33	Effect of Two Magnesium Fertilizers on Leaf Magnesium Concentration, Yield, and Quality of Potato and Sugar Beet	K. Orlovius, J. McHoul	2015	Journal of Plant Nutrition			England	Europe	52.33	1.14	sugar beet	29	others	9	8.2	3	18	1	mg kg-1	99.51	2	kg ha-1	magnesium oxide	2	56.17525877	kg kg-1	74400	79990	kg ha-1	1.075134409	0.072445685	7.51344086	2.8	2.5	mg g-1	187.7688172	187.2734092	g kg-1	1.07
2	13	T34	Effect of Two Magnesium Fertilizers on Leaf Magnesium Concentration, Yield, and Quality of Potato and Sugar Beet	K. Orlovius, J. McHoul	2015	Journal of Plant Nutrition			England	Europe	52.33	1.14	sugar beet	29	others	9	8.2	3	18	1	mg kg-1	99.51	2	kg ha-1	magnesium sulfate	1	56.57722842	kg kg-1	74400	80030	kg ha-1	1.075672043	0.072945623	7.567204301	2.8	3.3	mg g-1	187.7688172	187.9295264	g kg-1	1.08
3	14	T35	Effect of Magnesium Nutrition of Onion (Allium Cepa L.). Part I. Yielding and Nutrient Status	Tomasz Kleiber��Anna Golcz��Wodzimierz Krzesiski	2012	ECOL CHEM ENG			Poland	Europe	51.92	19.15	onion	32	others	9	6.35	1	12	1	mg kg-1	100	3	kg ha-1	magnesium sulfate	1	8.9895	kg kg-1	3512.2	4411.15	kg ha-1	1.255950686	0.227892805	25.59506862	2.3	2.4	mg g-1	NA	NA		NA
3	14	T36	Effect of Magnesium Nutrition of Onion (Allium Cepa L.). Part I. Yielding and Nutrient Status	Tomasz Kleiber��Anna Golcz��Wodzimierz Krzesiski	2012	ECOL CHEM ENG			Poland	Europe	51.92	19.15	onion	32	others	9	6.35	1	12	1	mg kg-1	200	3	kg ha-1	magnesium sulfate	1	6.7944	kg kg-1	3512.2	4871.08	kg ha-1	1.386902796	0.327073057	38.6902796	2.3	2.7	mg g-1	NA	NA		NA
3	14	T37	Effect of Magnesium Nutrition of Onion (Allium Cepa L.). Part I. Yielding and Nutrient Status	Tomasz Kleiber��Anna Golcz��Wodzimierz Krzesiski	2012	ECOL CHEM ENG			Poland	Europe	51.92	19.15	onion	32	others	9	6.35	1	12	1	mg kg-1	300	3	kg ha-1	magnesium sulfate	1	2.5087	kg kg-1	3512.2	4264.81	kg ha-1	1.214284494	0.19415501	21.4284494	2.3	2.9	mg g-1	NA	NA		NA
4	15	T38	Effect of anhydrous magnesium sulphate fertilizer and cutting frequency on yield and chemical composition of Panicum maximum	Fajemilehin, SOK., Babayemi, OJ., Fagbuaro, SS	2008	African Journal of Biotechnology		Ibadan	Nigeria	Africa	7.44	3.9	grass	28	grass	8	5.9	1	62.4	2	mg kg-1	32	1	kg ha-1	magnesium sulfate	1	10	kg kg-1	1000	1320	kg ha-1	1.32	0.277631737	32	0.8	1.3	mg g-1	NA	NA		NA
4	15	T39	Effect of anhydrous magnesium sulphate fertilizer and cutting frequency on yield and chemical composition of Panicum maximum	Fajemilehin, SOK., Babayemi, OJ., Fagbuaro, SS	2008	African Journal of Biotechnology		Ibadan	Nigeria	Africa	7.44	3.9	grass	28	grass	8	5.9	1	62.4	2	mg kg-1	32	1	kg ha-1	magnesium sulfate	1	-6.0625	kg kg-1	1627	1433	kg ha-1	0.880762139	-0.126967679	-11.92378611	NA	NA	NA	NA	NA		NA
5	16	T40	Response of maize for grain to potassium and magnesium fertilizers in soils with high lime contents	Hakan Ertiftik, Mehmet Zengin	2017	Journal of Plant Nutrition	2009	Konya	Turkey	Asia	38.24	32.21	maize	18	cereals	4	7.52	3	285	3	mg kg-1	20	1	kg ha-1	magnesium sulfate	1	11.15	kg kg-1	1490	1713	kg ha-1	1.14966443	0.139470099	14.96644295	NA	NA		NA	NA		NA
5	16	T41	Response of maize for grain to potassium and magnesium fertilizers in soils with high lime contents	Hakan Ertiftik, Mehmet Zengin	2017	Journal of Plant Nutrition	2009	Konya	Turkey	Asia	38.24	32.21	maize	18	cereals	4	7.52	3	285	3	mg kg-1	40	1	kg ha-1	magnesium sulfate	1	-1.5	kg kg-1	1693	1633	kg ha-1	0.964559953	-0.036083289	-3.544004725	NA	NA		NA	NA		NA
5	16	T42	Response of maize for grain to potassium and magnesium fertilizers in soils with high lime contents	Hakan Ertiftik, Mehmet Zengin	2017	Journal of Plant Nutrition	2009	Konya	Turkey	Asia	38.24	32.21	maize	18	cereals	4	7.52	3	285	3	mg kg-1	60	2	kg ha-1	magnesium sulfate	1	-2	kg kg-1	1070	950	kg ha-1	0.887850467	-0.118951943	-11.21495327	NA	NA		NA	NA		NA
5	16	T43	Response of maize for grain to potassium and magnesium fertilizers in soils with high lime contents	Hakan Ertiftik, Mehmet Zengin	2017	Journal of Plant Nutrition	2009	Konya	Turkey	Asia	38.24	32.21	maize	18	cereals	4	7.52	3	285	3	mg kg-1	20	1	kg ha-1	magnesium sulfate	1	-13.5	kg kg-1	1693	1423	kg ha-1	0.840519787	-0.173734784	-15.94802126	NA	NA		NA	NA		NA
5	16	T44	Response of maize for grain to potassium and magnesium fertilizers in soils with high lime contents	Hakan Ertiftik, Mehmet Zengin	2017	Journal of Plant Nutrition	2009	Konya	Turkey	Asia	38.24	32.21	maize	18	cereals	4	7.52	3	285	3	mg kg-1	40	1	kg ha-1	magnesium sulfate	1	-0.925	kg kg-1	1740	1703	kg ha-1	0.978735632	-0.021493712	-2.126436782	NA	NA		NA	NA		NA
5	16	T45	Response of maize for grain to potassium and magnesium fertilizers in soils with high lime contents	Hakan Ertiftik, Mehmet Zengin	2017	Journal of Plant Nutrition	2009	Konya	Turkey	Asia	38.24	32.21	maize	18	cereals	4	7.52	3	285	3	mg kg-1	60	2	kg ha-1	magnesium sulfate	1	1.45	kg kg-1	1340	1427	kg ha-1	1.064925373	0.062904725	6.492537313	NA	NA		NA	NA		NA
5	16	T46	Response of maize for grain to potassium and magnesium fertilizers in soils with high lime contents	Hakan Ertiftik, Mehmet Zengin	2017	Journal of Plant Nutrition	2009	Konya	Turkey	Asia	38.24	32.21	maize	18	cereals	4	7.52	3	285	3	mg kg-1	20	1	kg ha-1	magnesium sulfate	1	1.7	kg kg-1	1513	1547	kg ha-1	1.02247191	0.022223137	2.247191011	NA	NA		NA	NA		NA
5	16	T47	Response of maize for grain to potassium and magnesium fertilizers in soils with high lime contents	Hakan Ertiftik, Mehmet Zengin	2017	Journal of Plant Nutrition	2009	Konya	Turkey	Asia	38.24	32.21	maize	18	cereals	4	7.52	3	285	3	mg kg-1	40	1	kg ha-1	magnesium sulfate	1	-1.825	kg kg-1	1713	1640	kg ha-1	0.957384705	-0.043549978	-4.26152948	NA	NA		NA	NA		NA
5	16	T48	Response of maize for grain to potassium and magnesium fertilizers in soils with high lime contents	Hakan Ertiftik, Mehmet Zengin	2017	Journal of Plant Nutrition	2009	Konya	Turkey	Asia	38.24	32.21	maize	18	cereals	4	7.52	3	285	3	mg kg-1	60	2	kg ha-1	magnesium sulfate	1	2.116666667	kg kg-1	1680	1807	kg ha-1	1.075595238	0.072874218	7.55952381	NA	NA		NA	NA		NA
5	16	T49	Response of maize for grain to potassium and magnesium fertilizers in soils with high lime contents	Hakan Ertiftik, Mehmet Zengin	2017	Journal of Plant Nutrition	2009	Konya	Turkey	Asia	38.24	32.21	maize	18	cereals	4	7.52	3	285	3	mg kg-1	20	1	kg ha-1	magnesium sulfate	1	15.35	kg kg-1	16230	16537	kg ha-1	1.018915588	0.018738913	1.891558842	NA	NA		NA	NA		NA
5	16	T50	Response of maize for grain to potassium and magnesium fertilizers in soils with high lime contents	Hakan Ertiftik, Mehmet Zengin	2017	Journal of Plant Nutrition	2009	Konya	Turkey	Asia	38.24	32.21	maize	18	cereals	4	7.52	3	285	3	mg kg-1	40	1	kg ha-1	magnesium sulfate	1	-6.175	kg kg-1	16230	15983	kg ha-1	0.984781269	-0.015335724	-1.521873075	NA	NA		NA	NA		NA
5	16	T51	Response of maize for grain to potassium and magnesium fertilizers in soils with high lime contents	Hakan Ertiftik, Mehmet Zengin	2017	Journal of Plant Nutrition	2009	Konya	Turkey	Asia	38.24	32.21	maize	18	cereals	4	7.52	3	285	3	mg kg-1	60	2	kg ha-1	magnesium sulfate	1	-6.716666667	kg kg-1	16230	15827	kg ha-1	0.975169439	-0.025144039	-2.483056069	NA	NA		NA	NA		NA
5	17	T52	Response of maize for grain to potassium and magnesium fertilizers in soils with high lime contents	Hakan Ertiftik, Mehmet Zengin	2017	Journal of Plant Nutrition	2010	Konya	Turkey	Asia	38.24	32.21	maize	18	cereals	4	7.32	2	316	3	mg kg-1	20	1	kg ha-1	magnesium sulfate	1	96.5	kg kg-1	14787	16717	kg ha-1	1.130520051	0.122677749	13.05200514	NA	NA		NA	NA		NA
5	17	T53	Response of maize for grain to potassium and magnesium fertilizers in soils with high lime contents	Hakan Ertiftik, Mehmet Zengin	2017	Journal of Plant Nutrition	2010	Konya	Turkey	Asia	38.24	32.21	maize	18	cereals	4	7.32	2	316	3	mg kg-1	40	1	kg ha-1	magnesium sulfate	1	31	kg kg-1	14787	16027	kg ha-1	1.083857442	0.080526384	8.385744235	NA	NA		NA	NA		NA
5	17	T54	Response of maize for grain to potassium and magnesium fertilizers in soils with high lime contents	Hakan Ertiftik, Mehmet Zengin	2017	Journal of Plant Nutrition	2010	Konya	Turkey	Asia	38.24	32.21	maize	18	cereals	4	7.32	2	316	3	mg kg-1	60	2	kg ha-1	magnesium sulfate	1	6	kg kg-1	14787	15147	kg ha-1	1.024345709	0.024054076	2.434570907	NA	NA		NA	NA		NA
5	17	T55	Response of maize for grain to potassium and magnesium fertilizers in soils with high lime contents	Hakan Ertiftik, Mehmet Zengin	2017	Journal of Plant Nutrition	2010	Konya	Turkey	Asia	38.24	32.21	maize	18	cereals	4	7.32	2	316	3	mg kg-1	20	1	kg ha-1	magnesium sulfate	1	9.85	kg kg-1	16293	16490	kg ha-1	1.012091082	0.012018569	1.209108206	NA	NA		NA	NA		NA
5	17	T56	Response of maize for grain to potassium and magnesium fertilizers in soils with high lime contents	Hakan Ertiftik, Mehmet Zengin	2017	Journal of Plant Nutrition	2010	Konya	Turkey	Asia	38.24	32.21	maize	18	cereals	4	7.32	2	316	3	mg kg-1	40	1	kg ha-1	magnesium sulfate	1	22.25	kg kg-1	16293	17183	kg ha-1	1.054624685	0.053184955	5.462468545	NA	NA		NA	NA		NA
5	17	T57	Response of maize for grain to potassium and magnesium fertilizers in soils with high lime contents	Hakan Ertiftik, Mehmet Zengin	2017	Journal of Plant Nutrition	2010	Konya	Turkey	Asia	38.24	32.21	maize	18	cereals	4	7.32	2	316	3	mg kg-1	60	2	kg ha-1	magnesium sulfate	1	5.9	kg kg-1	16293	16647	kg ha-1	1.021727122	0.021494452	2.172712208	NA	NA		NA	NA		NA
5	17	T58	Response of maize for grain to potassium and magnesium fertilizers in soils with high lime contents	Hakan Ertiftik, Mehmet Zengin	2017	Journal of Plant Nutrition	2010	Konya	Turkey	Asia	38.24	32.21	maize	18	cereals	4	7.32	2	316	3	mg kg-1	20	1	kg ha-1	magnesium sulfate	1	-142.85	kg kg-1	18230	15373	kg ha-1	0.843280307	-0.170455865	-15.67196928	NA	NA		NA	NA		NA
5	17	T59	Response of maize for grain to potassium and magnesium fertilizers in soils with high lime contents	Hakan Ertiftik, Mehmet Zengin	2017	Journal of Plant Nutrition	2010	Konya	Turkey	Asia	38.24	32.21	maize	18	cereals	4	7.32	2	316	3	mg kg-1	40	1	kg ha-1	magnesium sulfate	1	-70	kg kg-1	18230	15430	kg ha-1	0.846407021	-0.166754922	-15.35929786	NA	NA		NA	NA		NA
5	17	T60	Response of maize for grain to potassium and magnesium fertilizers in soils with high lime contents	Hakan Ertiftik, Mehmet Zengin	2017	Journal of Plant Nutrition	2010	Konya	Turkey	Asia	38.24	32.21	maize	18	cereals	4	7.32	2	316	3	mg kg-1	60	2	kg ha-1	magnesium sulfate	1	-39.11666667	kg kg-1	18230	15883	kg ha-1	0.871256171	-0.137819234	-12.87438289	NA	NA		NA	NA		NA
5	17	T61	Response of maize for grain to potassium and magnesium fertilizers in soils with high lime contents	Hakan Ertiftik, Mehmet Zengin	2017	Journal of Plant Nutrition	2010	Konya	Turkey	Asia	38.24	32.21	maize	18	cereals	4	7.32	2	316	3	mg kg-1	20	1	kg ha-1	magnesium sulfate	1	-60.35	kg kg-1	17027	15820	kg ha-1	0.929112586	-0.073525357	-7.088741411	NA	NA		NA	NA		NA
5	17	T62	Response of maize for grain to potassium and magnesium fertilizers in soils with high lime contents	Hakan Ertiftik, Mehmet Zengin	2017	Journal of Plant Nutrition	2010	Konya	Turkey	Asia	38.24	32.21	maize	18	cereals	4	7.32	2	316	3	mg kg-1	40	1	kg ha-1	magnesium sulfate	1	-29.35	kg kg-1	17027	15853	kg ha-1	0.931050684	-0.071441563	-6.894931579	NA	NA		NA	NA		NA
5	17	T63	Response of maize for grain to potassium and magnesium fertilizers in soils with high lime contents	Hakan Ertiftik, Mehmet Zengin	2017	Journal of Plant Nutrition	2010	Konya	Turkey	Asia	38.24	32.21	maize	18	cereals	4	7.32	2	316	3	mg kg-1	60	2	kg ha-1	magnesium sulfate	1	-13.83333333	kg kg-1	17027	16197	kg ha-1	0.951253891	-0.04997428	-4.874610912	NA	NA		NA	NA		NA
6	18	T64	Response of sunflower to potassium and magnesium fertilizers in calcerous soils in central Anatolia of Turkey	Hakan Ertiftika, Mehmet Zengin	2016	Journal of Plant Nutrition	2009	Konya	Turkey	Asia	38.31	32.87	sunflower	25	sunflower	5	7.59	3	301	3	mg kg-1	20	1	kg ha-1	magnesium sulfate	1	60.15	kg kg-1	5817	7020	kg ha-1	1.206807633	0.187978553	20.68076328	NA	NA		NA	NA		NA
6	18	T65	Response of sunflower to potassium and magnesium fertilizers in calcerous soils in central Anatolia of Turkey	Hakan Ertiftika, Mehmet Zengin	2016	Journal of Plant Nutrition	2009	Konya	Turkey	Asia	38.31	32.87	sunflower	25	sunflower	5	7.59	3	301	3	mg kg-1	40	1	kg ha-1	magnesium sulfate	1	12.25	kg kg-1	5817	6307	kg ha-1	1.08423586	0.080875463	8.423586041	NA	NA		NA	NA		NA
6	18	T66	Response of sunflower to potassium and magnesium fertilizers in calcerous soils in central Anatolia of Turkey	Hakan Ertiftika, Mehmet Zengin	2016	Journal of Plant Nutrition	2009	Konya	Turkey	Asia	38.31	32.87	sunflower	25	sunflower	5	7.59	3	301	3	mg kg-1	60	2	kg ha-1	magnesium sulfate	1	15.71666667	kg kg-1	5817	6760	kg ha-1	1.162111054	0.150238225	16.21110538	NA	NA		NA	NA		NA
6	18	T67	Response of sunflower to potassium and magnesium fertilizers in calcerous soils in central Anatolia of Turkey	Hakan Ertiftika, Mehmet Zengin	2016	Journal of Plant Nutrition	2009	Konya	Turkey	Asia	38.31	32.87	sunflower	25	sunflower	5	7.59	3	301	3	mg kg-1	20	1	kg ha-1	magnesium sulfate	1	-53.15	kg kg-1	6213	5150	kg ha-1	0.82890713	-0.187647156	-17.10928698	NA	NA		NA	NA		NA
6	18	T68	Response of sunflower to potassium and magnesium fertilizers in calcerous soils in central Anatolia of Turkey	Hakan Ertiftika, Mehmet Zengin	2016	Journal of Plant Nutrition	2009	Konya	Turkey	Asia	38.31	32.87	sunflower	25	sunflower	5	7.59	3	301	3	mg kg-1	40	1	kg ha-1	magnesium sulfate	1	27.5	kg kg-1	6213	7313	kg ha-1	1.177048125	0.163009715	17.70481249	NA	NA		NA	NA		NA
6	18	T69	Response of sunflower to potassium and magnesium fertilizers in calcerous soils in central Anatolia of Turkey	Hakan Ertiftika, Mehmet Zengin	2016	Journal of Plant Nutrition	2009	Konya	Turkey	Asia	38.31	32.87	sunflower	25	sunflower	5	7.59	3	301	3	mg kg-1	60	2	kg ha-1	magnesium sulfate	1	-3.216666667	kg kg-1	6213	6020	kg ha-1	0.968936102	-0.031556612	-3.106389828	NA	NA		NA	NA		NA
6	18	T70	Response of sunflower to potassium and magnesium fertilizers in calcerous soils in central Anatolia of Turkey	Hakan Ertiftika, Mehmet Zengin	2016	Journal of Plant Nutrition	2009	Konya	Turkey	Asia	38.31	32.87	sunflower	25	sunflower	5	7.59	3	301	3	mg kg-1	20	1	kg ha-1	magnesium sulfate	1	-26.5	kg kg-1	6663	6133	kg ha-1	0.920456251	-0.082885807	-7.954374906	NA	NA		NA	NA		NA
6	18	T71	Response of sunflower to potassium and magnesium fertilizers in calcerous soils in central Anatolia of Turkey	Hakan Ertiftika, Mehmet Zengin	2016	Journal of Plant Nutrition	2009	Konya	Turkey	Asia	38.31	32.87	sunflower	25	sunflower	5	7.59	3	301	3	mg kg-1	40	1	kg ha-1	magnesium sulfate	1	-17.15	kg kg-1	6663	5977	kg ha-1	0.897043374	-0.108651064	-10.29566261	NA	NA		NA	NA		NA
6	18	T72	Response of sunflower to potassium and magnesium fertilizers in calcerous soils in central Anatolia of Turkey	Hakan Ertiftika, Mehmet Zengin	2016	Journal of Plant Nutrition	2009	Konya	Turkey	Asia	38.31	32.87	sunflower	25	sunflower	5	7.59	3	301	3	mg kg-1	60	2	kg ha-1	magnesium sulfate	1	-26.76666667	kg kg-1	6663	5057	kg ha-1	0.758967432	-0.275796411	-24.10325679	NA	NA		NA	NA		NA
6	18	T73	Response of sunflower to potassium and magnesium fertilizers in calcerous soils in central Anatolia of Turkey	Hakan Ertiftika, Mehmet Zengin	2016	Journal of Plant Nutrition	2009	Konya	Turkey	Asia	38.31	32.87	sunflower	25	sunflower	5	7.59	3	301	3	mg kg-1	20	1	kg ha-1	magnesium sulfate	1	-72.85	kg kg-1	6050	4593	kg ha-1	0.759173554	-0.275524867	-24.08264463	NA	NA		NA	NA		NA
6	18	T74	Response of sunflower to potassium and magnesium fertilizers in calcerous soils in central Anatolia of Turkey	Hakan Ertiftika, Mehmet Zengin	2016	Journal of Plant Nutrition	2009	Konya	Turkey	Asia	38.31	32.87	sunflower	25	sunflower	5	7.59	3	301	3	mg kg-1	40	1	kg ha-1	magnesium sulfate	1	6.075	kg kg-1	6050	6293	kg ha-1	1.040165289	0.039379633	4.016528926	NA	NA		NA	NA		NA
6	18	T75	Response of sunflower to potassium and magnesium fertilizers in calcerous soils in central Anatolia of Turkey	Hakan Ertiftika, Mehmet Zengin	2016	Journal of Plant Nutrition	2009	Konya	Turkey	Asia	38.31	32.87	sunflower	25	sunflower	5	7.59	3	301	3	mg kg-1	60	2	kg ha-1	magnesium sulfate	1	7.216666667	kg kg-1	6050	6483	kg ha-1	1.071570248	0.069125094	7.157024793	NA	NA		NA	NA		NA
6	19	T76	Response of sunflower to potassium and magnesium fertilizers in calcerous soils in central Anatolia of Turkey	Hakan Ertiftika, Mehmet Zengin	2016	Journal of Plant Nutrition	2010	Konya	Turkey	Asia	38.31	32.87	sunflower	25	sunflower	5	7.51	3	217	3	mg kg-1	20	1	kg ha-1	magnesium sulfate	1	27	kg kg-1	5167	5707	kg ha-1	1.104509386	0.099401242	10.45093865	NA	NA		NA	NA		NA
6	19	T77	Response of sunflower to potassium and magnesium fertilizers in calcerous soils in central Anatolia of Turkey	Hakan Ertiftika, Mehmet Zengin	2016	Journal of Plant Nutrition	2010	Konya	Turkey	Asia	38.31	32.87	sunflower	25	sunflower	5	7.51	3	217	3	mg kg-1	40	1	kg ha-1	magnesium sulfate	1	-8.175	kg kg-1	5167	4840	kg ha-1	0.93671376	-0.065377529	-6.32862396	NA	NA		NA	NA		NA
6	19	T78	Response of sunflower to potassium and magnesium fertilizers in calcerous soils in central Anatolia of Turkey	Hakan Ertiftika, Mehmet Zengin	2016	Journal of Plant Nutrition	2010	Konya	Turkey	Asia	38.31	32.87	sunflower	25	sunflower	5	7.51	3	217	3	mg kg-1	60	2	kg ha-1	magnesium sulfate	1	22.38333333	kg kg-1	5167	6510	kg ha-1	1.259918715	0.231047207	25.99187149	NA	NA		NA	NA		NA
6	19	T79	Response of sunflower to potassium and magnesium fertilizers in calcerous soils in central Anatolia of Turkey	Hakan Ertiftika, Mehmet Zengin	2016	Journal of Plant Nutrition	2010	Konya	Turkey	Asia	38.31	32.87	sunflower	25	sunflower	5	7.51	3	217	3	mg kg-1	20	1	kg ha-1	magnesium sulfate	1	26.5	kg kg-1	4700	5230	kg ha-1	1.112765957	0.106848769	11.27659574	NA	NA		NA	NA		NA
6	19	T80	Response of sunflower to potassium and magnesium fertilizers in calcerous soils in central Anatolia of Turkey	Hakan Ertiftika, Mehmet Zengin	2016	Journal of Plant Nutrition	2010	Konya	Turkey	Asia	38.31	32.87	sunflower	25	sunflower	5	7.51	3	217	3	mg kg-1	40	1	kg ha-1	magnesium sulfate	1	37.75	kg kg-1	4700	6210	kg ha-1	1.321276596	0.278598387	32.12765957	NA	NA		NA	NA		NA
6	19	T81	Response of sunflower to potassium and magnesium fertilizers in calcerous soils in central Anatolia of Turkey	Hakan Ertiftika, Mehmet Zengin	2016	Journal of Plant Nutrition	2010	Konya	Turkey	Asia	38.31	32.87	sunflower	25	sunflower	5	7.51	3	217	3	mg kg-1	60	2	kg ha-1	magnesium sulfate	1	4.333333333	kg kg-1	4700	4960	kg ha-1	1.055319149	0.053843232	5.531914894	NA	NA		NA	NA		NA
6	19	T82	Response of sunflower to potassium and magnesium fertilizers in calcerous soils in central Anatolia of Turkey	Hakan Ertiftika, Mehmet Zengin	2016	Journal of Plant Nutrition	2010	Konya	Turkey	Asia	38.31	32.87	sunflower	25	sunflower	5	7.51	3	217	3	mg kg-1	20	1	kg ha-1	magnesium sulfate	1	60.5	kg kg-1	4367	5577	kg ha-1	1.277078086	0.244574723	27.70780856	NA	NA		NA	NA		NA
6	19	T83	Response of sunflower to potassium and magnesium fertilizers in calcerous soils in central Anatolia of Turkey	Hakan Ertiftika, Mehmet Zengin	2016	Journal of Plant Nutrition	2010	Konya	Turkey	Asia	38.31	32.87	sunflower	25	sunflower	5	7.51	3	217	3	mg kg-1	40	1	kg ha-1	magnesium sulfate	1	8.9	kg kg-1	4367	4723	kg ha-1	1.081520495	0.078367916	8.152049462	NA	NA		NA	NA		NA
6	19	T84	Response of sunflower to potassium and magnesium fertilizers in calcerous soils in central Anatolia of Turkey	Hakan Ertiftika, Mehmet Zengin	2016	Journal of Plant Nutrition	2010	Konya	Turkey	Asia	38.31	32.87	sunflower	25	sunflower	5	7.51	3	217	3	mg kg-1	60	2	kg ha-1	magnesium sulfate	1	35	kg kg-1	4367	6467	kg ha-1	1.480879322	0.392636048	48.08793222	NA	NA		NA	NA		NA
6	19	T85	Response of sunflower to potassium and magnesium fertilizers in calcerous soils in central Anatolia of Turkey	Hakan Ertiftika, Mehmet Zengin	2016	Journal of Plant Nutrition	2010	Konya	Turkey	Asia	38.31	32.87	sunflower	25	sunflower	5	7.51	3	217	3	mg kg-1	20	1	kg ha-1	magnesium sulfate	1	-95.5	kg kg-1	6050	4140	kg ha-1	0.684297521	-0.379362484	-31.57024793	NA	NA		NA	NA		NA
6	19	T86	Response of sunflower to potassium and magnesium fertilizers in calcerous soils in central Anatolia of Turkey	Hakan Ertiftika, Mehmet Zengin	2016	Journal of Plant Nutrition	2010	Konya	Turkey	Asia	38.31	32.87	sunflower	25	sunflower	5	7.51	3	217	3	mg kg-1	40	1	kg ha-1	magnesium sulfate	1	0.175	kg kg-1	6050	6057	kg ha-1	1.001157025	0.001156356	0.115702479	NA	NA		NA	NA		NA
6	19	T87	Response of sunflower to potassium and magnesium fertilizers in calcerous soils in central Anatolia of Turkey	Hakan Ertiftika, Mehmet Zengin	2016	Journal of Plant Nutrition	2010	Konya	Turkey	Asia	38.31	32.87	sunflower	25	sunflower	5	7.51	3	217	3	mg kg-1	60	2	kg ha-1	magnesium sulfate	1	-9.216666667	kg kg-1	6050	5497	kg ha-1	0.908595041	-0.095855783	-9.140495868	NA	NA		NA	NA		NA
7	20	T88	The Effect of Mineral Fertilization on Achenes Yield and Fungal Communities Isolated from The Stems of Milk Thistle Silybum Marianum (L.) Gaertner	Cwalina-Ambroziak, Bozena, Wierzbowska, Jadwiga, Damszel, Marta, Bowszys, Teresa	2012	Acta Scientiarum Polonorum-Hortorum Cultus	2009		poland	Europe	54.22	20.68	Milk thistle	30	others	9	NA	NA	NA	NA	mg kg-1	33.2	1	kg ha-1	kieserite	1	9.638554217	kg kg-1	1000	1320	kg ha-1	1.32	0.277631737	32	NA	NA		NA	NA		NA
7	20	T89	The Effect of Mineral Fertilization on Achenes Yield and Fungal Communities Isolated from The Stems of Milk Thistle Silybum Marianum (L.) Gaertner	Cwalina-Ambroziak, Bozena, Wierzbowska, Jadwiga, Damszel, Marta, Bowszys, Teresa	2012	Acta Scientiarum Polonorum-Hortorum Cultus	2009		poland	Europe	54.22	20.68	Milk thistle	30	others	9	NA	NA	NA	NA	mg kg-1	33.2	1	kg ha-1	kieserite	1	-5.843373494	kg kg-1	1627	1433	kg ha-1	0.880762139	-0.126967679	-11.92378611	NA	NA		NA	NA		NA
7	20	T90	The Effect of Mineral Fertilization on Achenes Yield and Fungal Communities Isolated from The Stems of Milk Thistle Silybum Marianum (L.) Gaertner	Cwalina-Ambroziak, Bozena, Wierzbowska, Jadwiga, Damszel, Marta, Bowszys, Teresa	2012	Acta Scientiarum Polonorum-Hortorum Cultus	2009		poland	Europe	54.22	20.68	Milk thistle	30	others	9	NA	NA	NA	NA	mg kg-1	33.2	1	kg ha-1	kieserite	1	6.71686747	kg kg-1	1490	1713	kg ha-1	1.14966443	0.139470099	14.96644295	NA	NA		NA	NA		NA
7	20	T91	The Effect of Mineral Fertilization on Achenes Yield and Fungal Communities Isolated from The Stems of Milk Thistle Silybum Marianum (L.) Gaertner	Cwalina-Ambroziak, Bozena, Wierzbowska, Jadwiga, Damszel, Marta, Bowszys, Teresa	2012	Acta Scientiarum Polonorum-Hortorum Cultus	2009		poland	Europe	54.22	20.68	Milk thistle	30	others	9	NA	NA	NA	NA	mg kg-1	33.2	1	kg ha-1	kieserite	1	-1.807228916	kg kg-1	1693	1633	kg ha-1	0.964559953	-0.036083289	-3.544004725	NA	NA		NA	NA		NA
7	21	T92	The Effect of Mineral Fertilization on Achenes Yield and Fungal Communities Isolated from The Stems of Milk Thistle Silybum Marianum (L.) Gaertner	Cwalina-Ambroziak, Bozena, Wierzbowska, Jadwiga, Damszel, Marta, Bowszys, Teresa	2012	Acta Scientiarum Polonorum-Hortorum Cultus	2010		poland	Europe	54.22	20.68	Milk thistle	30	others	9	NA	NA	NA	NA	mg kg-1	33.2	1	kg ha-1	kieserite	1	-3.614457831	kg kg-1	1070	950	kg ha-1	0.887850467	-0.118951943	-11.21495327	NA	NA		NA	NA		NA
7	21	T93	The Effect of Mineral Fertilization on Achenes Yield and Fungal Communities Isolated from The Stems of Milk Thistle Silybum Marianum (L.) Gaertner	Cwalina-Ambroziak, Bozena, Wierzbowska, Jadwiga, Damszel, Marta, Bowszys, Teresa	2012	Acta Scientiarum Polonorum-Hortorum Cultus	2010		poland	Europe	54.22	20.68	Milk thistle	30	others	9	NA	NA	NA	NA	mg kg-1	33.2	1	kg ha-1	kieserite	1	-8.13253012	kg kg-1	1693	1423	kg ha-1	0.840519787	-0.173734784	-15.94802126	NA	NA		NA	NA		NA
7	21	T94	The Effect of Mineral Fertilization on Achenes Yield and Fungal Communities Isolated from The Stems of Milk Thistle Silybum Marianum (L.) Gaertner	Cwalina-Ambroziak, Bozena, Wierzbowska, Jadwiga, Damszel, Marta, Bowszys, Teresa	2012	Acta Scientiarum Polonorum-Hortorum Cultus	2010		poland	Europe	54.22	20.68	Milk thistle	30	others	9	NA	NA	NA	NA	mg kg-1	33.2	1	kg ha-1	kieserite	1	-1.114457831	kg kg-1	1740	1703	kg ha-1	0.978735632	-0.021493712	-2.126436782	NA	NA		NA	NA		NA
7	21	T95	The Effect of Mineral Fertilization on Achenes Yield and Fungal Communities Isolated from The Stems of Milk Thistle Silybum Marianum (L.) Gaertner	Cwalina-Ambroziak, Bozena, Wierzbowska, Jadwiga, Damszel, Marta, Bowszys, Teresa	2012	Acta Scientiarum Polonorum-Hortorum Cultus	2010		poland	Europe	54.22	20.68	Milk thistle	30	others	9	NA	NA	NA	NA	mg kg-1	33.2	1	kg ha-1	kieserite	1	2.620481928	kg kg-1	1340	1427	kg ha-1	1.064925373	0.062904725	6.492537313	NA	NA		NA	NA		NA
7	22	T96	The Effect of Mineral Fertilization on Achenes Yield and Fungal Communities Isolated from The Stems of Milk Thistle Silybum Marianum (L.) Gaertner	Cwalina-Ambroziak, Bozena, Wierzbowska, Jadwiga, Damszel, Marta, Bowszys, Teresa	2012	Acta Scientiarum Polonorum-Hortorum Cultus	2011		poland	Europe	54.22	20.68	Milk thistle	30	others	9	NA	NA	NA	NA	mg kg-1	33.2	1	kg ha-1	kieserite	1	1.024096386	kg kg-1	1513	1547	kg ha-1	1.02247191	0.022223137	2.247191011	NA	NA		NA	NA		NA
7	22	T97	The Effect of Mineral Fertilization on Achenes Yield and Fungal Communities Isolated from The Stems of Milk Thistle Silybum Marianum (L.) Gaertner	Cwalina-Ambroziak, Bozena, Wierzbowska, Jadwiga, Damszel, Marta, Bowszys, Teresa	2012	Acta Scientiarum Polonorum-Hortorum Cultus	2011		poland	Europe	54.22	20.68	Milk thistle	30	others	9	NA	NA	NA	NA	mg kg-1	33.2	1	kg ha-1	kieserite	1	-2.198795181	kg kg-1	1713	1640	kg ha-1	0.957384705	-0.043549978	-4.26152948	NA	NA		NA	NA		NA
7	22	T98	The Effect of Mineral Fertilization on Achenes Yield and Fungal Communities Isolated from The Stems of Milk Thistle Silybum Marianum (L.) Gaertner	Cwalina-Ambroziak, Bozena, Wierzbowska, Jadwiga, Damszel, Marta, Bowszys, Teresa	2012	Acta Scientiarum Polonorum-Hortorum Cultus	2011		poland	Europe	54.22	20.68	Milk thistle	30	others	9	NA	NA	NA	NA	mg kg-1	33.2	1	kg ha-1	kieserite	1	3.825301205	kg kg-1	1680	1807	kg ha-1	1.075595238	0.072874218	7.55952381	NA	NA		NA	NA		NA
7	22	T99	The Effect of Mineral Fertilization on Achenes Yield and Fungal Communities Isolated from The Stems of Milk Thistle Silybum Marianum (L.) Gaertner	Cwalina-Ambroziak, Bozena, Wierzbowska, Jadwiga, Damszel, Marta, Bowszys, Teresa	2012	Acta Scientiarum Polonorum-Hortorum Cultus	2011		poland	Europe	54.22	20.68	Milk thistle	30	others	9	NA	NA	NA	NA	mg kg-1	33.2	1	kg ha-1	kieserite	1	3.825301205	kg kg-1	1680	1807	kg ha-1	1.075595238	0.072874218	7.55952381	NA	NA		NA	NA		NA
8	23	T100	Effects of different methods of magnesium sulphate application on qualitative and quantitative yield of lentil (Lens culinaris Medik.) cultivars under Khorramabad climatic conditions of Iran	Azizi, Khosro Yaghobi, Mohammad Hidary, Saeid Chaeichi, Mohamad Reza Roham, Rahelea		Research on Crops	2011		Iran	Asia	23.48	48.37	Lentil	22	beans	5	8	3	19	1	mg kg-1	NA	NA	NA	magnesium sulfate	1		NA	376.38	433.58	kg ha-1	1.151974069	0.141477052	15.19740688	NA	NA	NA	46.5	43.93		0.94
8	23	T101	Effects of different methods of magnesium sulphate application on qualitative and quantitative yield of lentil (Lens culinaris Medik.) cultivars under Khorramabad climatic conditions of Iran	Azizi, Khosro Yaghobi, Mohammad Hidary, Saeid Chaeichi, Mohamad Reza Roham, Rahelea		Research on Crops	2011		Iran	Asia	23.48	48.37	Lentil	22	beans	5	8	3	19	1	mg kg-1	NA	NA	NA	magnesium sulfate	1		NA	439.11	422.51	kg ha-1	0.962196261	-0.038536836	-3.780373938	NA	NA	NA	43.02	52.07		1.21
8	23	T102	Effects of different methods of magnesium sulphate application on qualitative and quantitative yield of lentil (Lens culinaris Medik.) cultivars under Khorramabad climatic conditions of Iran	Azizi, Khosro Yaghobi, Mohammad Hidary, Saeid Chaeichi, Mohamad Reza Roham, Rahelea		Research on Crops	2011		Iran	Asia	23.48	48.37	Lentil	22	beans	5	8	3	19	1	mg kg-1	NA	NA	NA	magnesium sulfate	1		NA	387.45	453.88	kg ha-1	1.171454381	0.158246038	17.14543812	NA	NA	NA	50.06	49.39		0.99
8	23	T103	Effects of different methods of magnesium sulphate application on qualitative and quantitative yield of lentil (Lens culinaris Medik.) cultivars under Khorramabad climatic conditions of Iran	Azizi, Khosro Yaghobi, Mohammad Hidary, Saeid Chaeichi, Mohamad Reza Roham, Rahelea		Research on Crops	2011		Iran	Asia	23.48	48.37	Lentil	22	beans	5	8	3	19	1	mg kg-1	NA	NA	NA	magnesium sulfate	1		NA	422.51	431.73	kg ha-1	1.021821969	0.021587278	2.182196871	NA	NA	NA	50.86	49.24		0.97
9	24	T104	Potential decrease of grass tetany risk in rangelands combining N and K fertilization with MgO treatments	Aydin, I., Uzun, F.	2008	European Journal of Agronomy	2006-2007	Samsun	Turkey	Asia	29.71	-95.4	pasture	28	grass	8	6.5	2	NA	NA		30	1	kg ha-1	magnesium oxide	2	2.933333333	kg kg-1	2064	2152	kg ha-1	1.042635659	0.041751795	4.263565891	1.92	1.96	mg g-1	NA	NA		NA
9	24	T105	Potential decrease of grass tetany risk in rangelands combining N and K fertilization with MgO treatments	Aydin, I., Uzun, F.	2008	European Journal of Agronomy	2006-2007	Samsun	Turkey	Asia	29.71	-95.4	pasture	28	grass	8	6.5	2	NA	NA		30	1	kg ha-1	magnesium oxide	2	-2.466666667	kg kg-1	2246	2172	kg ha-1	0.967052538	-0.033502454	-3.294746215	1.98	2	mg g-1	NA	NA		NA
9	24	T106	Potential decrease of grass tetany risk in rangelands combining N and K fertilization with MgO treatments	Aydin, I., Uzun, F.	2008	European Journal of Agronomy	2006-2007	Samsun	Turkey	Asia	29.71	-95.4	pasture	28	grass	8	6.5	2	NA	NA		30	1	kg ha-1	magnesium oxide	2	1.1	kg kg-1	3906	3939	kg ha-1	1.008448541	0.008413052	0.844854071	1.79	1.82	mg g-1	NA	NA		NA
9	24	T107	Potential decrease of grass tetany risk in rangelands combining N and K fertilization with MgO treatments	Aydin, I., Uzun, F.	2008	European Journal of Agronomy	2006-2007	Samsun	Turkey	Asia	29.71	-95.4	pasture	28	grass	8	6.5	2	NA	NA		30	1	kg ha-1	magnesium oxide	2	3.966666667	kg kg-1	4161	4280	kg ha-1	1.028598894	0.02819758	2.85988945	1.81	1.84	mg g-1	NA	NA		NA
10	25	T108	Nutritional characteristics and K and Mg fertilizer combination in Baxi banana	Yao lixian,Zhou Xiuchong,Peng Zhiping,Chen Wanzhen	2005	Plant Nutrition and Fertilizer Science	2002	Foshan,Guangdong	China	Asia	22.68	113.42	banana	3	fruits	1	5.75	1	134.4	3	mg kg-1	90	2	kg ha-1	magnesium sulfate	1	-2.8	kg kg-1	60516	60264	kg ha-1	0.995835812	-0.004172882	-0.416418798	3.6	3	mg g-1	NA	NA		NA
10	25	T109	Nutritional characteristics and K and Mg fertilizer combination in Baxi banana	Yao lixian,Zhou Xiuchong,Peng Zhiping,Chen Wanzhen	2005	Plant Nutrition and Fertilizer Science	2002	Foshan,Guangdong	China	Asia	22.68	113.42	banana	3	fruits	1	5.75	1	134.4	3	mg kg-1	112.5	3	kg ha-1	magnesium sulfate	1	-3.2	kg kg-1	60516	60156	kg ha-1	0.99405116	-0.005966605	-0.594883998	3.6	3.4	mg g-1	NA	NA		NA
10	25	T110	Nutritional characteristics and K and Mg fertilizer combination in Baxi banana	Yao lixian,Zhou Xiuchong,Peng Zhiping,Chen Wanzhen	2005	Plant Nutrition and Fertilizer Science	2002	Foshan,Guangdong	China	Asia	22.68	113.42	banana	3	fruits	1	5.75	1	134.4	3	mg kg-1	90	2	kg ha-1	magnesium sulfate	1	-4	kg kg-1	60840	60480	kg ha-1	0.99408284	-0.005934736	-0.591715976	3.1	3.3	mg g-1	NA	NA		NA
10	25	T111	Nutritional characteristics and K and Mg fertilizer combination in Baxi banana	Yao lixian,Zhou Xiuchong,Peng Zhiping,Chen Wanzhen	2005	Plant Nutrition and Fertilizer Science	2002	Foshan,Guangdong	China	Asia	22.68	113.42	banana	3	fruits	1	5.75	1	134.4	3	mg kg-1	112.5	3	kg ha-1	magnesium sulfate	1	13.76	kg kg-1	60840	62388	kg ha-1	1.025443787	0.025125482	2.544378698	3.1	3	mg g-1	NA	NA		NA
10	25	T112	Nutritional characteristics and K and Mg fertilizer combination in Baxi banana	Yao lixian,Zhou Xiuchong,Peng Zhiping,Chen Wanzhen	2005	Plant Nutrition and Fertilizer Science	2002	Foshan,Guangdong	China	Asia	22.68	113.42	banana	3	fruits	1	5.75	1	134.4	3	mg kg-1	135	3	kg ha-1	magnesium sulfate	1	-3.466666667	kg kg-1	60840	60372	kg ha-1	0.992307692	-0.007722046	-0.769230769	3.1	3	mg g-1	NA	NA		NA
11	26	T113	Effects of Combined Application of Different Nitrogen Source and Magnesium Fertilizer on Yield, Quality and Nutrient Uptake of Potato	Ding Yuchuan , Jiao Xiaoyan , Nie Rui , Li lijun,Huang Mingjing	2012	Journal of Agriculture	2011	Quyang,Shanxi	China	Asia	37.76	112.59	potato	15	tubers	3	NA	NA	115.6	2	mg kg-1	9	1	kg ha-1	magnesium sulfate	1	210.5	kg kg-1	13383.3	15277.8	kg ha-1	1.141557015	0.132393133	14.15570151	0.72	0.82	mg g-1	NA	NA		NA
11	26	T114	Effects of Combined Application of Different Nitrogen Source and Magnesium Fertilizer on Yield, Quality and Nutrient Uptake of Potato	Ding Yuchuan , Jiao Xiaoyan , Nie Rui , Li lijun,Huang Mingjing	2012	Journal of Agriculture	2011	Quyang,Shanxi	China	Asia	37.76	112.59	potato	15	tubers	3	NA	NA	115.6	2	mg kg-1	36	1	kg ha-1	magnesium sulfate	1	17.74722222	kg kg-1	13383.3	14022.2	kg ha-1	1.0477386	0.046634127	4.77385996	0.72	0.99	mg g-1	NA	NA		NA
11	26	T115	Effects of Combined Application of Different Nitrogen Source and Magnesium Fertilizer on Yield, Quality and Nutrient Uptake of Potato	Ding Yuchuan , Jiao Xiaoyan , Nie Rui , Li lijun,Huang Mingjing	2012	Journal of Agriculture	2011	Quyang,Shanxi	China	Asia	37.76	112.59	potato	15	tubers	3	NA	NA	115.6	2	mg kg-1	9	1	kg ha-1	magnesium sulfate	1	346.3	kg kg-1	12038.9	15155.6	kg ha-1	1.258885779	0.230227027	25.88857786	NA	NA	NA	NA	NA		NA
11	26	T116	Effects of Combined Application of Different Nitrogen Source and Magnesium Fertilizer on Yield, Quality and Nutrient Uptake of Potato	Ding Yuchuan , Jiao Xiaoyan , Nie Rui , Li lijun,Huang Mingjing	2012	Journal of Agriculture	2011	Quyang,Shanxi	China	Asia	37.76	112.59	potato	15	tubers	3	NA	NA	115.6	2	mg kg-1	36	1	kg ha-1	magnesium sulfate	1	91.66666667	kg kg-1	12038.9	15338.9	kg ha-1	1.274111422	0.242249012	27.41114221	0.79	0.95	mg g-1	NA	NA		NA
11	26	T117	Effects of Combined Application of Different Nitrogen Source and Magnesium Fertilizer on Yield, Quality and Nutrient Uptake of Potato	Ding Yuchuan , Jiao Xiaoyan , Nie Rui , Li lijun,Huang Mingjing	2012	Journal of Agriculture	2011	Quyang,Shanxi	China	Asia	37.76	112.59	potato	15	tubers	3	NA	NA	115.6	2	mg kg-1	9	1	kg ha-1	magnesium sulfate	1	22.84444444	kg kg-1	12994.4	13200	kg ha-1	1.0158222	0.015698334	1.582220033	0.67	0.79	mg g-1	NA	NA		NA
11	26	T118	Effects of Combined Application of Different Nitrogen Source and Magnesium Fertilizer on Yield, Quality and Nutrient Uptake of Potato	Ding Yuchuan , Jiao Xiaoyan , Nie Rui , Li lijun,Huang Mingjing	2012	Journal of Agriculture	2011	Quyang,Shanxi	China	Asia	37.76	112.59	potato	15	tubers	3	NA	NA	115.6	2	mg kg-1	36	1	kg ha-1	magnesium sulfate	1	61.88333333	kg kg-1	12994.4	15222.2	kg ha-1	1.171443083	0.158236393	17.14430832	0.67	0.9	mg g-1	NA	NA		NA
12	27	T119	Effects of combined application of different nitrogen sources and magnesium fertilizers on cabbage yield, quality and nutrient uptake	Ding Yuchuan , Jiao Xiaoyan , Nie Rui , Li lijun,Huang Mingjing	2012	Chinese Journal of Eco-Agriculture	2010	Quyang,Shanxi	China	Asia	37.76	112.59	cabbage	9	vegetables	2	8.2	3	642	3	mg kg-1	25	1	kg ha-1	magnesium sulfate	1	200	kg kg-1	53800	58800	kg ha-1	1.092936803	0.088868388	9.293680297	0.3	0.38	mg g-1	NA	NA		NA
12	27	T120	Effects of combined application of different nitrogen sources and magnesium fertilizers on cabbage yield, quality and nutrient uptake	Ding Yuchuan , Jiao Xiaoyan , Nie Rui , Li lijun,Huang Mingjing	2012	Chinese Journal of Eco-Agriculture	2010	Quyang,Shanxi	China	Asia	37.76	112.59	cabbage	9	vegetables	2	8.2	3	642	3	mg kg-1	50	2	kg ha-1	magnesium sulfate	1	150	kg kg-1	53800	61300	kg ha-1	1.139405204	0.130506376	13.94052045	0.3	0.45	mg g-1	NA	NA		NA
12	27	T121	Effects of combined application of different nitrogen sources and magnesium fertilizers on cabbage yield, quality and nutrient uptake	Ding Yuchuan , Jiao Xiaoyan , Nie Rui , Li lijun,Huang Mingjing	2012	Chinese Journal of Eco-Agriculture	2010	Quyang,Shanxi	China	Asia	37.76	112.59	cabbage	9	vegetables	2	8.2	3	642	3	mg kg-1	100	3	kg ha-1	magnesium sulfate	1	62	kg kg-1	53800	60000	kg ha-1	1.115241636	0.109071095	11.52416357	0.3	0.46	mg g-1	NA	NA		NA
13	28	T122	Effects of different fertilization levels of potassium and magnesium Fertilizer on yield and quality of Potato tubers	Si Nian, Liu Zhengyu, Zeng Yuting, Xu Juanni, Tan Shuqiong, Wei Hua, Li Shuping, Ciren Zhuoga	2015	Mod Agric Sci Technol	2014	Lasa,Xizang	China	Asia	29.65	91.17	potato	15	tubers	3	NA	NA	NA	NA	mg kg-1	30	1	kg ha-1	magnesium fertilizer	NA	-81.66666667	kg kg-1	58390	55940	kg ha-1	0.95804076	-0.042864955	-4.19592396	NA	NA		NA	NA		NA
13	28	T123	Effects of different fertilization levels of potassium and magnesium Fertilizer on yield and quality of Potato tubers	Si Nian, Liu Zhengyu, Zeng Yuting, Xu Juanni, Tan Shuqiong, Wei Hua, Li Shuping, Ciren Zhuoga	2015	Mod Agric Sci Technol	2014	Lasa,Xizang	China	Asia	29.65	91.17	potato	15	tubers	3	NA	NA	NA	NA	mg kg-1	60	2	kg ha-1	magnesium fertilizer	NA	-17.33333333	kg kg-1	58390	57350	kg ha-1	0.982188731	-0.017971799	-1.781126905	NA	NA		NA	NA		NA
13	28	T124	Effects of different fertilization levels of potassium and magnesium Fertilizer on yield and quality of Potato tubers	Si Nian, Liu Zhengyu, Zeng Yuting, Xu Juanni, Tan Shuqiong, Wei Hua, Li Shuping, Ciren Zhuoga	2015	Mod Agric Sci Technol	2014	Lasa,Xizang	China	Asia	29.65	91.17	potato	15	tubers	3	NA	NA	NA	NA	mg kg-1	90	2	kg ha-1	magnesium fertilizer	NA	22.44444444	kg kg-1	58390	60410	kg ha-1	1.034594965	0.034010012	3.459496489	NA	NA		NA	NA		NA
13	28	T125	Effects of different fertilization levels of potassium and magnesium Fertilizer on yield and quality of Potato tubers	Si Nian, Liu Zhengyu, Zeng Yuting, Xu Juanni, Tan Shuqiong, Wei Hua, Li Shuping, Ciren Zhuoga	2015	Mod Agric Sci Technol	2005	Lasa,Xizang	China	Asia	29.65	91.17	potato	15	tubers	3	4.7	1	NA	NA	mg kg-1	72	2	kg ha-1	magnesium fertilizer	1	15.47916667	kg kg-1	54825	55939.5	kg ha-1	1.020328317	0.020124455	2.032831737	NA	NA		NA	NA		NA
13	28	T126	Effects of different fertilization levels of potassium and magnesium Fertilizer on yield and quality of Potato tubers	Si Nian, Liu Zhengyu, Zeng Yuting, Xu Juanni, Tan Shuqiong, Wei Hua, Li Shuping, Ciren Zhuoga	2015	Mod Agric Sci Technol	2005	Lasa,Xizang	China	Asia	29.65	91.17	potato	15	tubers	3	4.7	1	NA	NA	mg kg-1	144	3	kg ha-1	magnesium fertilizer	1	17.53125	kg kg-1	54825	57349.5	kg ha-1	1.046046512	0.045017831	4.604651163	NA	NA		NA	NA		NA
13	28	T127	Effects of different fertilization levels of potassium and magnesium Fertilizer on yield and quality of Potato tubers	Si Nian, Liu Zhengyu, Zeng Yuting, Xu Juanni, Tan Shuqiong, Wei Hua, Li Shuping, Ciren Zhuoga	2015	Mod Agric Sci Technol	2005	Lasa,Xizang	China	Asia	29.65	91.17	potato	15	tubers	3	4.7	1	NA	NA	mg kg-1	216	3	kg ha-1	magnesium fertilizer	1	25.85416667	kg kg-1	54825	60409.5	kg ha-1	1.101860465	0.097000083	10.18604651	NA	NA		NA	NA		NA
14	29	T128	Study on the effect of different magnesium fertilizers on the parameters and yield of the absorption of the magnesium in the sugarcane	Fan Baoning, Wan Fengxue, You Jianhua, He Yongqun, Tan Momin, Tao Yanguang	2011	Mod Agric Sci Technol	2010	Shanglin,Guangxi	China	Asia	23.43	108.6	Sugar cane	8	fruits	1	5.62	1	NA	1	mg kg-1	80	2	kg ha-1	magnesium chloride	1	48.5375	kg kg-1	80067	83950	kg ha-1	1.048496884	0.047357599	4.849688386	0.93	0.93	mg g-1	NA	NA		NA
14	29	T129	Study on the effect of different magnesium fertilizers on the parameters and yield of the absorption of the magnesium in the sugarcane	Fan Baoning, Wan Fengxue, You Jianhua, He Yongqun, Tan Momin, Tao Yanguang	2011	Mod Agric Sci Technol	2010	Shanglin,Guangxi	China	Asia	23.43	108.6	Sugar cane	8	fruits	1	5.62	1	NA	1	mg kg-1	160	3	kg ha-1	magnesium chloride	1	7.08125	kg kg-1	80067	81200	kg ha-1	1.014150649	0.014051463	1.415064883	0.93	0.93	mg g-1	NA	NA		NA
14	29	T130	Study on the effect of different magnesium fertilizers on the parameters and yield of the absorption of the magnesium in the sugarcane	Fan Baoning, Wan Fengxue, You Jianhua, He Yongqun, Tan Momin, Tao Yanguang	2011	Mod Agric Sci Technol	2010	Shanglin,Guangxi	China	Asia	23.43	108.6	Sugar cane	8	fruits	1	5.62	1	NA	1	mg kg-1	240	3	kg ha-1	magnesium chloride	1	-21.7375	kg kg-1	80067	74850	kg ha-1	0.93484207	-0.067377673	-6.515793023	0.93	1.03	mg g-1	NA	NA		NA
15	30	T131	Effects of different amount of magnesium application on yield and quality of winter potato	Huang Jichuan, Peng Zhiping, Yu Junhong, Lin Zhijun, Wu Xuena, Yang Linxiang	2014	Guangdong Agricultural Sciences	2013	Guagzhou,Guangdong	China	Asia	23.13	113.26	potato	15	tubers	3	5.3	1	33.6	1	mg kg-1	37.5	1	kg ha-1	magnesium sulfate	1	80.24	kg kg-1	23037	26046	kg ha-1	1.130615966	0.122762587	13.06159656	8.8	9.4	mg g-1(Fruit)	NA	NA		NA
15	30	T132	Effects of different amount of magnesium application on yield and quality of winter potato	Huang Jichuan, Peng Zhiping, Yu Junhong, Lin Zhijun, Wu Xuena, Yang Linxiang	2014	Guangdong Agricultural Sciences	2013	Guagzhou,Guangdong	China	Asia	23.13	113.26	potato	15	tubers	3	5.3	1	33.6	1	mg kg-1	75	2	kg ha-1	magnesium sulfate	1	73.34	kg kg-1	23037	28537.5	kg ha-1	1.238768069	0.214117393	23.87680688	8.8	9.5	mg g-1(Fruit)	NA	NA		NA
15	30	T133	Effects of different amount of magnesium application on yield and quality of winter potato	Huang Jichuan, Peng Zhiping, Yu Junhong, Lin Zhijun, Wu Xuena, Yang Linxiang	2014	Guangdong Agricultural Sciences	2013	Guagzhou,Guangdong	China	Asia	23.13	113.26	potato	15	tubers	3	5.3	1	33.6	1	mg kg-1	112.5	3	kg ha-1	magnesium sulfate	1	38.50666667	kg kg-1	23037	27369	kg ha-1	1.188045318	0.172309367	18.80453184	8.8	9.8	mg g-1(Fruit)	NA	NA		NA
15	30	T134	Effects of different amount of magnesium application on yield and quality of winter potato	Huang Jichuan, Peng Zhiping, Yu Junhong, Lin Zhijun, Wu Xuena, Yang Linxiang	2014	Guangdong Agricultural Sciences	2013	Guagzhou,Guangdong	China	Asia	23.13	113.26	potato	15	tubers	3	5.3	1	33.6	1	mg kg-1	150	3	kg ha-1	magnesium sulfate	1	22.92	kg kg-1	23037	26475	kg ha-1	1.149238182	0.139099272	14.92381821	8.8	10.5	mg g-1(Fruit)	NA	NA		NA
16	31	T135	Effects of Magnesium Fertilizer Application Amount on Yield, Magnesium Content and Aroma Quality of Flue-cured Tobacco in High Calcium Soil Area	Gao Huajun, Lin Beisen, Wei Zhong, Luo Gang, Hu Yajie	2016	Journal of Shanxi Agricultural Sciences	2011	Jingxi,Guangxi	China	Asia	23.13	106.42	tobacco	26	tobacco	6	7.06	2	48	1	mg kg-1	20	1	kg ha-1	magnesium sulfate	1	27.752	kg kg-1	1880.8	2435.84	kg ha-1	1.295108464	0.258594448	29.51084645	NA	NA	NA	NA	NA		NA
16	31	T136	Effects of Magnesium Fertilizer Application Amount on Yield, Magnesium Content and Aroma Quality of Flue-cured Tobacco in High Calcium Soil Area	Gao Huajun, Lin Beisen, Wei Zhong, Luo Gang, Hu Yajie	2016	Journal of Shanxi Agricultural Sciences	2011	Jingxi,Guangxi	China	Asia	23.13	106.42	tobacco	26	tobacco	6	7.06	2	48	1	mg kg-1	40	1	kg ha-1	magnesium sulfate	1	13.8945	kg kg-1	1880.8	2436.58	kg ha-1	1.295501914	0.258898199	29.55019141	NA	NA	NA	NA	NA		NA
16	31	T137	Effects of Magnesium Fertilizer Application Amount on Yield, Magnesium Content and Aroma Quality of Flue-cured Tobacco in High Calcium Soil Area	Gao Huajun, Lin Beisen, Wei Zhong, Luo Gang, Hu Yajie	2016	Journal of Shanxi Agricultural Sciences	2011	Jingxi,Guangxi	China	Asia	23.13	106.42	tobacco	26	tobacco	6	7.06	2	48	1	mg kg-1	60	2	kg ha-1	magnesium sulfate	1	1.5755	kg kg-1	1880.8	1975.33	kg ha-1	1.050260527	0.049038255	5.026052744	NA	NA	NA	NA	NA		NA
16	31	T138	Effects of Magnesium Fertilizer Application Amount on Yield, Magnesium Content and Aroma Quality of Flue-cured Tobacco in High Calcium Soil Area	Gao Huajun, Lin Beisen, Wei Zhong, Luo Gang, Hu Yajie	2016	Journal of Shanxi Agricultural Sciences	2011	Jingxi,Guangxi	China	Asia	23.13	106.42	tobacco	26	tobacco	6	7.06	2	48	1	mg kg-1	80	2	kg ha-1	magnesium sulfate	1	1.76175	kg kg-1	1880.8	2021.74	kg ha-1	1.074936197	0.072261309	7.493619736	NA	NA	NA	NA	NA		NA
16	32	T139	Effects of Magnesium Fertilizer Application Amount on Yield, Magnesium Content and Aroma Quality of Flue-cured Tobacco in High Calcium Soil Area	Gao Huajun, Lin Beisen, Wei Zhong, Luo Gang, Hu Yajie	2016	Journal of Shanxi Agricultural Sciences	2012	Jingxi,Guangxi	China	Asia	23.13	106.42	tobacco	26	tobacco	6	6.94	2	35	1	mg kg-1	20	1	kg ha-1	magnesium sulfate	1	12.1785	kg kg-1	2019.78	2263.35	kg ha-1	1.120592342	0.113857422	12.05923417	1.02	1.06	mg g-1	NA	NA		NA
16	32	T140	Effects of Magnesium Fertilizer Application Amount on Yield, Magnesium Content and Aroma Quality of Flue-cured Tobacco in High Calcium Soil Area	Gao Huajun, Lin Beisen, Wei Zhong, Luo Gang, Hu Yajie	2016	Journal of Shanxi Agricultural Sciences	2012	Jingxi,Guangxi	China	Asia	23.13	106.42	tobacco	26	tobacco	6	6.94	2	35	1	mg kg-1	40	1	kg ha-1	magnesium sulfate	1	1.89675	kg kg-1	2019.78	2095.65	kg ha-1	1.037563497	0.036875173	3.756349701	1.02	1.1	mg g-1	NA	NA		NA
16	32	T141	Effects of Magnesium Fertilizer Application Amount on Yield, Magnesium Content and Aroma Quality of Flue-cured Tobacco in High Calcium Soil Area	Gao Huajun, Lin Beisen, Wei Zhong, Luo Gang, Hu Yajie	2016	Journal of Shanxi Agricultural Sciences	2012	Jingxi,Guangxi	China	Asia	23.13	106.42	tobacco	26	tobacco	6	6.94	2	35	1	mg kg-1	60	2	kg ha-1	magnesium sulfate	1	7.673	kg kg-1	2019.78	2480.16	kg ha-1	1.227935716	0.20533448	22.79357158	1.02	1.25	mg g-1	NA	NA		NA
16	32	T142	Effects of Magnesium Fertilizer Application Amount on Yield, Magnesium Content and Aroma Quality of Flue-cured Tobacco in High Calcium Soil Area	Gao Huajun, Lin Beisen, Wei Zhong, Luo Gang, Hu Yajie	2016	Journal of Shanxi Agricultural Sciences	2012	Jingxi,Guangxi	China	Asia	23.13	106.42	tobacco	26	tobacco	6	6.94	2	35	1	mg kg-1	80	2	kg ha-1	magnesium sulfate	1	2.4645	kg kg-1	2019.78	2216.94	kg ha-1	1.097614592	0.093139272	9.761459169	1.02	1.21	mg g-1	NA	NA		NA
17	33	T143	Study on the yield and qualities formation and growth of flue-cured tobacco under different magnesium fertilizer	Fan Caiyin	2007	Hunan Agricultural University	2005	Hengyanng,Hunan	China	Asia	26.89	112.57	tobacco	26	tobacco	6	6.47	1	82.8	2	mg kg-1	24	1	kg ha-1	magnesium sulfate	1	12.85416667	kg kg-1	1873	2181.5	kg ha-1	1.164709023	0.15247129	16.4709023	NA	NA		NA	NA		NA
17	33	T144	Study on the yield and qualities formation and growth of flue-cured tobacco under different magnesium fertilizer	Fan Caiyin	2007	Hunan Agricultural University	2005	Hengyanng,Hunan	China	Asia	26.89	112.57	tobacco	26	tobacco	6	6.47	1	82.8	2	mg kg-1	48	1	kg ha-1	magnesium sulfate	1	9.458333333	kg kg-1	1873	2327	kg ha-1	1.242391885	0.217038461	24.23918847	NA	NA		NA	NA		NA
17	33	T145	Study on the yield and qualities formation and growth of flue-cured tobacco under different magnesium fertilizer	Fan Caiyin	2007	Hunan Agricultural University	2005	Hengyanng,Hunan	China	Asia	26.89	112.57	tobacco	26	tobacco	6	6.47	1	82.8	2	mg kg-1	72	2	kg ha-1	magnesium sulfate	1	4.986111111	kg kg-1	1873	2232	kg ha-1	1.191671116	0.175356621	19.16711159	NA	NA		NA	NA		NA
18	34	T146	Effect of Different Magnesium Application Levels on Yield and Quality of Flue-cured Tobacco in Luzhou	Yao Li, Pang Liangyu, Lin Cahowen, Li Bin, Guo Shiping, Luo Dingqi	2016	Journal of Sichuan Agricultural University	2014	Gulin,Sichuan	China	Asia	28.04	105.81	tobacco	26	tobacco	6	7.29	2	70.8	2	mg kg-1	7.5	1	kg ha-1	magnesium sulfate	1	21.6	kg kg-1	1557	1719	kg ha-1	1.104046243	0.098981834	10.40462428	NA	NA		NA	NA		NA
18	34	T147	Effect of Different Magnesium Application Levels on Yield and Quality of Flue-cured Tobacco in Luzhou	Yao Li, Pang Liangyu, Lin Cahowen, Li Bin, Guo Shiping, Luo Dingqi	2016	Journal of Sichuan Agricultural University	2014	Gulin,Sichuan	China	Asia	28.04	105.81	tobacco	26	tobacco	6	7.29	2	70.8	2	mg kg-1	11.25	1	kg ha-1	magnesium sulfate	1	16.08888889	kg kg-1	1557	1738	kg ha-1	1.116249197	0.109974134	11.62491972	NA	NA		NA	NA		NA
18	34	T148	Effect of Different Magnesium Application Levels on Yield and Quality of Flue-cured Tobacco in Luzhou	Yao Li, Pang Liangyu, Lin Cahowen, Li Bin, Guo Shiping, Luo Dingqi	2016	Journal of Sichuan Agricultural University	2014	Gulin,Sichuan	China	Asia	28.04	105.81	tobacco	26	tobacco	6	7.29	2	70.8	2	mg kg-1	15	1	kg ha-1	magnesium sulfate	1	6.6	kg kg-1	1557	1656	kg ha-1	1.063583815	0.061644163	6.358381503	NA	NA		NA	NA		NA
18	34	T149	Effect of Different Magnesium Application Levels on Yield and Quality of Flue-cured Tobacco in Luzhou	Yao Li, Pang Liangyu, Lin Cahowen, Li Bin, Guo Shiping, Luo Dingqi	2016	Journal of Sichuan Agricultural University	2014	Gulin,Sichuan	China	Asia	28.04	105.81	tobacco	26	tobacco	6	7.29	2	70.8	2	mg kg-1	18.75	1	kg ha-1	magnesium sulfate	1	-0.746666667	kg kg-1	1557	1543	kg ha-1	0.991008349	-0.009032319	-0.899165061	NA	NA		NA	NA		NA
19	35	T150	Effect of combined application of potassium and magnesium fertilizer on yield and quality of tobacco	Gao Jusheng, Qin Daozhu, Chen Fuxing, He Lichun, Qin Shuli	2001	Hunan Agricultural Sciences	1998	Yongzhou,Hunan	China	Asia	26.21	111.49	tobacco	26	tobacco	6	NA	NA	NA	NA	mg kg-1	24	1	kg ha-1	magnesium sulfate	1	28	kg kg-1	1501.5	2173.5	kg ha-1	1.447552448	0.369874163	44.75524476	NA	NA		NA	NA		NA
19	35	T151	Effect of combined application of potassium and magnesium fertilizer on yield and quality of tobacco	Gao Jusheng, Qin Daozhu, Chen Fuxing, He Lichun, Qin Shuli	2001	Hunan Agricultural Sciences	1998	Yongzhou,Hunan	China	Asia	26.21	111.49	tobacco	26	tobacco	6	NA	NA	NA	NA	mg kg-1	24	1	kg ha-1	magnesium sulfate	1	16.875	kg kg-1	1297.5	1702.5	kg ha-1	1.312138728	0.271658423	31.21387283	NA	NA		NA	NA		NA
20	36	T152	Calcium and Magnesium Nutrients Diagnosis Index in Soil and Effect of Fertilizing Calcium and Magnesium on the Growth of Chinese Cabbage	Chen Qiongxian, Xu Runsheng, Lv Yecheng,Wan Yunqiao, Cao Jian	2008	Chinese Journal of Soil Science	2003	Guangzhou,Guangdong	China	Asia	22.73	113.49	cabbage	9	vegetables	2	5.6	1	NA	NA	mg kg-1	15	1	kg ha-1	magnesium sulfate	1	-7.133333333	kg kg-1	6507	6400	kg ha-1	0.98355617	-0.01658053	-1.644382972	NA	NA		NA	NA		NA
20	37	T153	Calcium and Magnesium Nutrients Diagnosis Index in Soil and Effect of Fertilizing Calcium and Magnesium on the Growth of Chinese Cabbage	Chen Qiongxian, Xu Runsheng, Lv Yecheng,Wan Yunqiao, Cao Jian	2008	Chinese Journal of Soil Science	2003	Huizhou,Guangdong	China	Asia	23.08	114.2	cabbage	9	vegetables	2	5.3	1	49.2	1	mg kg-1	15	1	kg ha-1	magnesium sulfate	1	54.8	kg kg-1	6311	7133	kg ha-1	1.130248772	0.122437761	13.0248772	NA	NA		NA	NA		NA
20	38	T154	Calcium and Magnesium Nutrients Diagnosis Index in Soil and Effect of Fertilizing Calcium and Magnesium on the Growth of Chinese Cabbage	Chen Qiongxian, Xu Runsheng, Lv Yecheng,Wan Yunqiao, Cao Jian	2008	Chinese Journal of Soil Science	2003	Guangzhou,Guangdong	China	Asia	23.63	113.53	cabbage	9	vegetables	2	5	1	20.4	1	mg kg-1	15	1	kg ha-1	magnesium sulfate	1	67.4	kg kg-1	6078	7089	kg ha-1	1.166337611	0.153868592	16.63376111	NA	NA		NA	NA		NA
20	39	T155	Calcium and Magnesium Nutrients Diagnosis Index in Soil and Effect of Fertilizing Calcium and Magnesium on the Growth of Chinese Cabbage	Chen Qiongxian, Xu Runsheng, Lv Yecheng,Wan Yunqiao, Cao Jian	2008	Chinese Journal of Soil Science	2003	Guangdong	China	Asia	22.44	112.75	cabbage	9	vegetables	2	4.8	1	7.2	1	mg kg-1	15	1	kg ha-1	magnesium sulfate	1	105	kg kg-1	4944	6519	kg ha-1	1.318567961	0.27654627	31.85679612	NA	NA		NA	NA		NA
20	40	T156	Calcium and Magnesium Nutrients Diagnosis Index in Soil and Effect of Fertilizing Calcium and Magnesium on the Growth of Chinese Cabbage	Chen Qiongxian, Xu Runsheng, Lv Yecheng,Wan Yunqiao, Cao Jian	2008	Chinese Journal of Soil Science	2003	guangdong	China	Asia	22.9	112.89	cabbage	9	vegetables	2	5.1	1	18	1	mg kg-1	15	1	kg ha-1	magnesium sulfate	1	77.26666667	kg kg-1	5819	6978	kg ha-1	1.199175116	0.181633917	19.9175116	NA	NA		NA	NA		NA
20	41	T157	Calcium and Magnesium Nutrients Diagnosis Index in Soil and Effect of Fertilizing Calcium and Magnesium on the Growth of Chinese Cabbage	Chen Qiongxian, Xu Runsheng, Lv Yecheng,Wan Yunqiao, Cao Jian	2008	Chinese Journal of Soil Science	2003	Guangzhou,Guangdong	China	Asia	22.94	113.38	cabbage	9	vegetables	2	5	1	115.2	2	mg kg-1	15	1	kg ha-1	magnesium sulfate	1	15.06666667	kg kg-1	7059	7285	kg ha-1	1.032015866	0.031514041	3.201586627	NA	NA		NA	NA		NA
20	42	T158	Calcium and Magnesium Nutrients Diagnosis Index in Soil and Effect of Fertilizing Calcium and Magnesium on the Growth of Chinese Cabbage	Chen Qiongxian, Xu Runsheng, Lv Yecheng,Wan Yunqiao, Cao Jian	2008	Chinese Journal of Soil Science	2003	Guangzhou,Guangdong	China	Asia	22.94	113.38	cabbage	9	vegetables	2	4.7	1	181.2	3	mg kg-1	15	1	kg ha-1	magnesium sulfate	1	-4.4	kg kg-1	6596	6530	kg ha-1	0.989993936	-0.010056461	-1.000606428	NA	NA		NA	NA		NA
20	43	T159	Calcium and Magnesium Nutrients Diagnosis Index in Soil and Effect of Fertilizing Calcium and Magnesium on the Growth of Chinese Cabbage	Chen Qiongxian, Xu Runsheng, Lv Yecheng,Wan Yunqiao, Cao Jian	2008	Chinese Journal of Soil Science	2003	Guangzhou,Guangdong	China	Asia	22.94	113.38	cabbage	9	vegetables	2	4.9	1	166.8	3	mg kg-1	15	1	kg ha-1	magnesium sulfate	1	0.533333333	kg kg-1	6844	6852	kg ha-1	1.001168907	0.001168224	0.116890707	NA	NA		NA	NA		NA
20	44	T160	Calcium and Magnesium Nutrients Diagnosis Index in Soil and Effect of Fertilizing Calcium and Magnesium on the Growth of Chinese Cabbage	Chen Qiongxian, Xu Runsheng, Lv Yecheng,Wan Yunqiao, Cao Jian	2008	Chinese Journal of Soil Science	2003	Guangzhou,Guangdong	China	Asia	22.52	113.39	cabbage	9	vegetables	2	7	2	146.4	3	mg kg-1	15	1	kg ha-1	magnesium sulfate	1	4.466666667	kg kg-1	7011	7078	kg ha-1	1.009556411	0.009511038	0.955641135	NA	NA		NA	NA		NA
20	45	T161	Calcium and Magnesium Nutrients Diagnosis Index in Soil and Effect of Fertilizing Calcium and Magnesium on the Growth of Chinese Cabbage	Chen Qiongxian, Xu Runsheng, Lv Yecheng,Wan Yunqiao, Cao Jian	2008	Chinese Journal of Soil Science	2003	Zhongshan,Guangdong	China	Asia	22.52	113.39	cabbage	9	vegetables	2	6.5	2	154.8	3	mg kg-1	15	1	kg ha-1	magnesium sulfate	1	1.466666667	kg kg-1	6456	6478	kg ha-1	1.003407683	0.00340189	0.340768278	NA	NA		NA	NA		NA
20	46	T162	Calcium and Magnesium Nutrients Diagnosis Index in Soil and Effect of Fertilizing Calcium and Magnesium on the Growth of Chinese Cabbage	Chen Qiongxian, Xu Runsheng, Lv Yecheng,Wan Yunqiao, Cao Jian	2008	Chinese Journal of Soil Science	2003	Zhongshan,Guangdong	China	Asia	22.52	113.39	cabbage	9	vegetables	2	5.8	1	NA	NA	mg kg-1	15	1	kg ha-1	magnesium sulfate	1	38.53333333	kg kg-1	5544	6122	kg ha-1	1.104256854	0.099172579	10.42568543	NA	NA		NA	NA		NA
20	47	T163	Calcium and Magnesium Nutrients Diagnosis Index in Soil and Effect of Fertilizing Calcium and Magnesium on the Growth of Chinese Cabbage	Chen Qiongxian, Xu Runsheng, Lv Yecheng,Wan Yunqiao, Cao Jian	2008	Chinese Journal of Soil Science	2003	Huizhou,Guangdong	China	Asia	23.08	114.2	cabbage	9	vegetables	2	6.3	1	109.2	2	mg kg-1	15	1	kg ha-1	magnesium sulfate	1	37.26666667	kg kg-1	6637	7196	kg ha-1	1.0842248	0.080865262	8.422480036	NA	NA		NA	NA		NA
20	48	T164	Calcium and Magnesium Nutrients Diagnosis Index in Soil and Effect of Fertilizing Calcium and Magnesium on the Growth of Chinese Cabbage	Chen Qiongxian, Xu Runsheng, Lv Yecheng,Wan Yunqiao, Cao Jian	2008	Chinese Journal of Soil Science	2003	Guangzhou,Guangdong	China	Asia	22.52	113.39	cabbage	9	vegetables	2	7.8	3	54	1	mg kg-1	15	1	kg ha-1	magnesium sulfate	1	51.8	kg kg-1	6419	7196	kg ha-1	1.121046892	0.114262974	12.1046892	NA	NA		NA	NA		NA
20	49	T165	Calcium and Magnesium Nutrients Diagnosis Index in Soil and Effect of Fertilizing Calcium and Magnesium on the Growth of Chinese Cabbage	Chen Qiongxian, Xu Runsheng, Lv Yecheng,Wan Yunqiao, Cao Jian	2008	Chinese Journal of Soil Science	2003	Guangzhou,Guangdong	China	Asia	22.9	112.89	cabbage	9	vegetables	2	5.2	1	49.2	1	mg kg-1	15	1	kg ha-1	magnesium sulfate	1	83.66666667	kg kg-1	5526	6781	kg ha-1	1.227108216	0.204660357	22.71082157	NA	NA		NA	NA		NA
20	50	T166	Calcium and Magnesium Nutrients Diagnosis Index in Soil and Effect of Fertilizing Calcium and Magnesium on the Growth of Chinese Cabbage	Chen Qiongxian, Xu Runsheng, Lv Yecheng,Wan Yunqiao, Cao Jian	2008	Chinese Journal of Soil Science	2003	Foshan,Guangdong	China	Asia	23.11	113.11	cabbage	9	vegetables	2	4.3	1	226.8	3	mg kg-1	15	1	kg ha-1	magnesium sulfate	1	2.733333333	kg kg-1	7011	7052	kg ha-1	1.005847953	0.00583092	0.584795322	NA	NA		NA	NA		NA
21	51	T167	Status of Mg Availability and the Effects of Mg Application in Tea Fields of Red Soil Area in China	Ruan Jianyun, Guan Yanliang, Wu Xun	2002	Scientia Agricultura Sinica	1994	Yingde,Guangdong	China	Asia	24.21	113.4	tea	27	tea	7	NA	NA	20	1	mg kg-1	35	1	kg ha-1	magnesium sulfate	1	26.82857143	kg kg-1	20710.5	21649.5	kg ha-1	1.045339321	0.044341541	4.533932063	NA	NA		NA	NA		NA
21	52	T168	Status of Mg Availability and the Effects of Mg Application in Tea Fields of Red Soil Area in China	Ruan Jianyun, Guan Yanliang, Wu Xun	2002	Scientia Agricultura Sinica	1994	Hangzhou,Zhejiang	China	Asia	30.27	120.16	tea	27	tea	7	NA	NA	62	2	mg kg-1	35	1	kg ha-1	magnesium sulfate	1	16.02857143	kg kg-1	9229.5	9790.5	kg ha-1	1.060783358	0.059007652	6.078335771	NA	NA		NA	NA		NA
21	53	T169	Status of Mg Availability and the Effects of Mg Application in Tea Fields of Red Soil Area in China	Ruan Jianyun, Guan Yanliang, Wu Xun	2002	Scientia Agricultura Sinica	1994	Anxi,Fujian	China	Asia	25.06	118.19	tea	27	tea	7	NA	NA	35	1	mg kg-1	35	1	kg ha-1	magnesium sulfate	1	8.828571429	kg kg-1	7690.5	7999.5	kg ha-1	1.040179442	0.039393239	4.017944217	NA	NA		NA	NA		NA
21	54	T170	Status of Mg Availability and the Effects of Mg Application in Tea Fields of Red Soil Area in China	Ruan Jianyun, Guan Yanliang, Wu Xun	2002	Scientia Agricultura Sinica	1994	Shaoxing,Zhejiang	China	Asia	30	120.59	tea	27	tea	7	3.8	1	69	2	mg kg-1	42	1	kg ha-1	magnesium sulfate	1	3.821428571	kg kg-1	3319.5	3480	kg ha-1	1.048350655	0.047218125	4.835065522	NA	NA		NA	NA		NA
21	55	T171	Status of Mg Availability and the Effects of Mg Application in Tea Fields of Red Soil Area in China	Ruan Jianyun, Guan Yanliang, Wu Xun	2002	Scientia Agricultura Sinica	1994	Shengzhou,Zhejiang	China	Asia	29.56	120.83	tea	27	tea	7	4.9	1	48	1	mg kg-1	42	1	kg ha-1	magnesium sulfate	1	31.42857143	kg kg-1	20250	21570	kg ha-1	1.065185185	0.063148667	6.518518519	NA	NA		NA	NA		NA
22	56	T172	Effect of different kinds of Mg fertilizer on yield and quality of flue-cured tobacco	Hong Huoqi	2004	Journal of Minxi Vocational and Technical College	2003	Quanzhou,Fujian	China	Asia	26.26	116.65	tobacco	26	tobacco	6	4.87	1	3.56	1	mg kg-1	30	1	kg ha-1	magnesium hydroxide	2	9.85	kg kg-1	1856.1	2151.6	kg ha-1	1.159204784	0.147734239	15.92047842	NA	NA		NA	NA		NA
22	56	T173	Effect of different kinds of Mg fertilizer on yield and quality of flue-cured tobacco	Hong Huoqi	2004	Journal of Minxi Vocational and Technical College	2003	Quanzhou,Fujian	China	Asia	26.26	116.65	tobacco	26	tobacco	6	4.87	1	3.56	1	mg kg-1	30	1	kg ha-1	magnesium oxide	2	11.87	kg kg-1	1856.1	2212.2	kg ha-1	1.191853887	0.175509983	19.18538872	NA	NA		NA	NA		NA
22	56	T174	Effect of different kinds of Mg fertilizer on yield and quality of flue-cured tobacco	Hong Huoqi	2004	Journal of Minxi Vocational and Technical College	2003	Quanzhou,Fujian	China	Asia	26.26	116.65	tobacco	26	tobacco	6	4.87	1	3.56	1	mg kg-1	30	1	kg ha-1	magnesium sulfate	1	8.835	kg kg-1	1856.1	2121.15	kg ha-1	1.142799418	0.133480882	14.27994181	NA	NA		NA	NA		NA
23	57	T175	Study on comprehensive deficiency of single-cropping hybrid rice and its correction techniques	Wang Guangqiang, Pan Xiu, Jiang Zhiming, Zhao Lifang	1999	Journal of Zhejiang Agricultural Sciences	1997	Zhejiang	China	Asia	27.99	120.7	rice	19	cereals	4	5.2	1	25.75	1	mg kg-1	45	1	kg ha-1	calcium magnesium phosphate (fertilizer)	2	28	kg kg-1	6417	7677	kg ha-1	1.196353436	0.179278127	19.63534362	NA	NA		NA	NA		NA
23	57	T176	Study on comprehensive deficiency of single-cropping hybrid rice and its correction techniques	Wang Guangqiang, Pan Xiu, Jiang Zhiming, Zhao Lifang	1999	Journal of Zhejiang Agricultural Sciences	1997	Zhejiang	China	Asia	27.99	120.7	rice	19	cereals	4	5.2	1	25.75	1	mg kg-1	45	1	kg ha-1	magnesium carbonate	1	21.16666667	kg kg-1	6417	7369.5	kg ha-1	1.148433848	0.138399143	14.84338476	NA	NA		NA	NA		NA
23	57	T177	Study on comprehensive deficiency of single-cropping hybrid rice and its correction techniques	Wang Guangqiang, Pan Xiu, Jiang Zhiming, Zhao Lifang	1999	Journal of Zhejiang Agricultural Sciences	1997	Zhejiang	China	Asia	27.99	120.7	rice	19	cereals	4	5.2	1	25.75	1	mg kg-1	45	1	kg ha-1	magnesium sulfate	1	16.7	kg kg-1	6417	7168.5	kg ha-1	1.117110799	0.110745709	11.71107994	NA	NA		NA	NA		NA
23	57	T178	Study on comprehensive deficiency of single-cropping hybrid rice and its correction techniques	Wang Guangqiang, Pan Xiu, Jiang Zhiming, Zhao Lifang	1999	Journal of Zhejiang Agricultural Sciences	1997	Zhejiang	China	Asia	27.99	120.7	rice	19	cereals	4	5.2	1	25.75	1	mg kg-1	45	1	kg ha-1	magnesium chloride	1	15.23333333	kg kg-1	6417	7102.5	kg ha-1	1.106825619	0.101496116	10.68256194	NA	NA		NA	NA		NA
23	57	T179	Study on comprehensive deficiency of single-cropping hybrid rice and its correction techniques	Wang Guangqiang, Pan Xiu, Jiang Zhiming, Zhao Lifang	1999	Journal of Zhejiang Agricultural Sciences	1997	Zhejiang	China	Asia	27.99	120.7	rice	19	cereals	4	5.2	1	25.75	1	mg kg-1	45	1	kg ha-1	potassic-magnesian fertilizer	1	10.6	kg kg-1	6417	6894	kg ha-1	1.074333801	0.071700749	7.433380084	NA	NA		NA	NA		NA
23	57	T180	Study on comprehensive deficiency of single-cropping hybrid rice and its correction techniques	Wang Guangqiang, Pan Xiu, Jiang Zhiming, Zhao Lifang	1999	Journal of Zhejiang Agricultural Sciences	1997	Zhejiang	China	Asia	27.99	120.7	rice	19	cereals	4	5.2	1	25.75	1	mg kg-1	6	1	kg ha-1	magnesium sulfate	1	147	kg kg-1	6118.5	7000.5	kg ha-1	1.144152979	0.134664607	14.41529787	NA	NA		NA	NA		NA
23	57	T181	Study on comprehensive deficiency of single-cropping hybrid rice and its correction techniques	Wang Guangqiang, Pan Xiu, Jiang Zhiming, Zhao Lifang	1999	Journal of Zhejiang Agricultural Sciences	1997	Zhejiang	China	Asia	27.99	120.7	rice	19	cereals	4	5.2	1	25.75	1	mg kg-1	12	1	kg ha-1	magnesium sulfate	1	62.25	kg kg-1	6118.5	6865.5	kg ha-1	1.122088747	0.115191901	12.20887472	NA	NA		NA	NA		NA
23	57	T182	Study on comprehensive deficiency of single-cropping hybrid rice and its correction techniques	Wang Guangqiang, Pan Xiu, Jiang Zhiming, Zhao Lifang	1999	Journal of Zhejiang Agricultural Sciences	1997	Zhejiang	China	Asia	27.99	120.7	rice	19	cereals	4	5.2	1	25.75	1	mg kg-1	24	1	kg ha-1	magnesium sulfate	1	30.875	kg kg-1	6118.5	6859.5	kg ha-1	1.121108115	0.114317584	12.11081147	NA	NA		NA	NA		NA
23	57	T183	Study on comprehensive deficiency of single-cropping hybrid rice and its correction techniques	Wang Guangqiang, Pan Xiu, Jiang Zhiming, Zhao Lifang	1999	Journal of Zhejiang Agricultural Sciences	1997	Zhejiang	China	Asia	27.99	120.7	rice	19	cereals	4	5.2	1	25.75	1	mg kg-1	36	1	kg ha-1	magnesium sulfate	1	11.83333333	kg kg-1	6118.5	6544.5	kg ha-1	1.069624908	0.067308034	6.962490807	NA	NA		NA	NA		NA
23	57	T184	Study on comprehensive deficiency of single-cropping hybrid rice and its correction techniques	Wang Guangqiang, Pan Xiu, Jiang Zhiming, Zhao Lifang	1999	Journal of Zhejiang Agricultural Sciences	1997	Zhejiang	China	Asia	27.99	120.7	rice	19	cereals	4	5.2	1	25.75	1	mg kg-1	60	2	kg ha-1	magnesium sulfate	1	5.625	kg kg-1	6118.5	6456	kg ha-1	1.055160579	0.053692963	5.516057857	NA	NA		NA	NA		NA
24	58	T185	Effect of potassium and magnesium fertilizer on yield and quality of sugar citrus	Wei Huokai	2013	Agricultural Science Technology and Information	2009	Wuzhou,Guangxi	China	Asia	23.85	111.54	orange	1	fruits	1	4.3	1	37.2	1	mg kg-1	75	2	kg ha-1	potassium magnesium sulfate	1	89.6	kg kg-1	40530	47250	kg ha-1	1.165803109	0.153410213	16.58031088	2.62	3.26	mg g-1	NA	NA		NA
24	58	T186	Effect of potassium and magnesium fertilizer on yield and quality of sugar citrus	Wei Huokai	2013	Agricultural Science Technology and Information	2009	Wuzhou,Guangxi	China	Asia	23.85	111.54	orange	1	fruits	1	4.3	1	37.2	1	mg kg-1	113	3	kg ha-1	potassium magnesium sulfate	1	60.7079646	kg kg-1	40530	47390	kg ha-1	1.16925734	0.156368795	16.92573402	2.62	3.38	mg g-1	NA	NA		NA
24	58	T187	Effect of potassium and magnesium fertilizer on yield and quality of sugar citrus	Wei Huokai	2013	Agricultural Science Technology and Information	2009	Wuzhou,Guangxi	China	Asia	23.85	111.54	orange	1	fruits	1	4.3	1	37.2	1	mg kg-1	150	3	kg ha-1	potassium magnesium sulfate	1	50.4	kg kg-1	40530	48090	kg ha-1	1.186528497	0.171031815	18.65284974	2.62	3.74	mg g-1	NA	NA		NA
24	58	T188	Effect of potassium and magnesium fertilizer on yield and quality of sugar citrus	Wei Huokai	2013	Agricultural Science Technology and Information	2009	Wuzhou,Guangxi	China	Asia	23.85	111.54	orange	1	fruits	1	4.3	1	37.2	1	mg kg-1	188	3	kg ha-1	potassium magnesium sulfate	1	50.79787234	kg kg-1	40530	50080	kg ha-1	1.23562793	0.211579286	23.56279299	2.62	3.71	mg g-1	NA	NA		NA
24	58	T189	Effect of potassium and magnesium fertilizer on yield and quality of sugar citrus	Wei Huokai	2013	Agricultural Science Technology and Information	2009	Wuzhou,Guangxi	China	Asia	23.85	111.54	orange	1	fruits	1	4.3	1	37.2	1	mg kg-1	225	3	kg ha-1	potassium magnesium sulfate	1	43.06666667	kg kg-1	40530	50220	kg ha-1	1.239082161	0.214370913	23.90821614	2.62	3.68	mg g-1	NA	NA		NA
25	59	T190	Effects of Ca, Mg and B fertilizers on yield, quality and nutrient accumulation of changshanhuyou fruit	Qiu Chao	2015	Huazhong Agricultural University	2003	Quzhou,Zhejiang	China	Asia	28.46	119.88	pomelo	2	fruits	1	4.01	1	53.5	1	mg kg-1	58.3	2	kg ha-1	magnesium sulfate	1	118.3533448	kg kg-1	34620	41520	kg ha-1	1.199306759	0.181743689	19.93067591	NA	NA		NA	NA		NA
25	59	T191	Effects of Ca, Mg and B fertilizers on yield, quality and nutrient accumulation of changshanhuyou fruit	Qiu Chao	2015	Huazhong Agricultural University	2003	Quzhou,Zhejiang	China	Asia	28.46	119.88	pomelo	2	fruits	1	4.01	1	53.5	1	mg kg-1	58.3	2	kg ha-1	magnesium sulfate	1	39.87993139	kg kg-1	38055	40380	kg ha-1	1.061095782	0.059302131	6.109578242	NA	NA		NA	NA		NA
25	59	T192	Effects of Ca, Mg and B fertilizers on yield, quality and nutrient accumulation of changshanhuyou fruit	Qiu Chao	2015	Huazhong Agricultural University	2003	Quzhou,Zhejiang	China	Asia	28.46	119.88	pomelo	2	fruits	1	4.01	1	53.5	1	mg kg-1	58.3	2	kg ha-1	magnesium sulfate	1	-5.145797599	kg kg-1	41220	40920	kg ha-1	0.99272198	-0.007304634	-0.727802038	NA	NA		NA	NA		NA
25	59	T193	Effects of Ca, Mg and B fertilizers on yield, quality and nutrient accumulation of changshanhuyou fruit	Qiu Chao	2015	Huazhong Agricultural University	2004	Quzhou,Zhejiang	China	Asia	28.46	119.88	pomelo	2	fruits	1	4.01	1	53.5	1	mg kg-1	58.3	2	kg ha-1	magnesium sulfate	1	126.329331	kg kg-1	37665	45030	kg ha-1	1.195539626	0.178597653	19.55396256	NA	NA		NA	NA		NA
25	59	T194	Effects of Ca, Mg and B fertilizers on yield, quality and nutrient accumulation of changshanhuyou fruit	Qiu Chao	2015	Huazhong Agricultural University	2004	Quzhou,Zhejiang	China	Asia	28.46	119.88	pomelo	2	fruits	1	4.01	1	53.5	1	mg kg-1	58.3	2	kg ha-1	magnesium sulfate	1	14.66552316	kg kg-1	41715	42570	kg ha-1	1.020496224	0.020289003	2.049622438	NA	NA		NA	NA		NA
25	59	T195	Effects of Ca, Mg and B fertilizers on yield, quality and nutrient accumulation of changshanhuyou fruit	Qiu Chao	2015	Huazhong Agricultural University	2004	Quzhou,Zhejiang	China	Asia	28.46	119.88	pomelo	2	fruits	1	4.01	1	53.5	1	mg kg-1	58.3	2	kg ha-1	magnesium sulfate	1	43.48198971	kg kg-1	43650	46185	kg ha-1	1.058075601	0.056451788	5.807560137	NA	NA		NA	NA		NA
26	60	T196	Effect on medium concentration element fertilizer on growth of cucumber	Zhang Yali, Guo Yuwei, Zhou Guirong, Liu Guiying	2012	Northern Horticulture	2010	Langfang,Hebei	China	Asia	39.32	116.5	cucumber	11	vegetables	2	7.32	2	NA	3	mg kg-1	75	2	kg ha-1	magnesium oxide	2	86.71	kg kg-1	103184.9	109688.15	kg ha-1	1.06302521	0.061118815	6.302521008	NA	NA		NA	NA		NA
26	60	T197	Effect on medium concentration element fertilizer on growth of cucumber	Zhang Yali, Guo Yuwei, Zhou Guirong, Liu Guiying	2012	Northern Horticulture	2010	Langfang,Hebei	China	Asia	39.32	116.5	cucumber	11	vegetables	2	7.32	2	NA	3	mg kg-1	150	3	kg ha-1	magnesium oxide	2	62.031	kg kg-1	103184.9	112489.55	kg ha-1	1.090174531	0.086337804	9.017453135	NA	NA		NA	NA		NA
27	61	T198	Effects of Silicon Potassium and Magnesium on Rice Growth and Yield in Paddy Soil	Wang Xinbing	2009	Heilongjiang Bayi Agricultural University	2007	Daqing,Heilongjiang	China	Asia	46.59	125.1	rice	19	cereals	4	8.4	3	5.9	1	mg kg-1	9.75	1	kg ha-1	magnesium sulfate	1	21.40512821	kg kg-1	10713.6	10922.3	kg ha-1	1.019479913	0.019292608	1.947991338	NA	NA		NA	NA		NA
27	61	T199	Effects of Silicon Potassium and Magnesium on Rice Growth and Yield in Paddy Soil	Wang Xinbing	2009	Heilongjiang Bayi Agricultural University	2007	Daqing,Heilongjiang	China	Asia	46.59	125.1	rice	19	cereals	4	8.4	3	5.9	1	mg kg-1	19.5	1	kg ha-1	magnesium sulfate	1	98.72307692	kg kg-1	10713.6	12638.7	kg ha-1	1.1796875	0.165249573	17.96875	NA	NA		NA	NA		NA
27	61	T200	Effects of Silicon Potassium and Magnesium on Rice Growth and Yield in Paddy Soil	Wang Xinbing	2009	Heilongjiang Bayi Agricultural University	2007	Daqing,Heilongjiang	China	Asia	46.59	125.1	rice	19	cereals	4	8.4	3	5.9	1	mg kg-1	29.25	1	kg ha-1	magnesium sulfate	1	48.01025641	kg kg-1	10713.6	12117.9	kg ha-1	1.131076389	0.123169736	13.10763889	NA	NA		NA	NA		NA
27	62	T201	Effects of Silicon Potassium and Magnesium on Rice Growth and Yield in Paddy Soil	Wang Xinbing	2009	Heilongjiang Bayi Agricultural University	2007	Sanjiang,Heilongjiang	China	Asia	47.67	132.54	rice	19	cereals	4	6.3	1	205.6	3	mg kg-1	9.75	1	kg ha-1	magnesium sulfate	1	31.36410256	kg kg-1	10722	11027.8	kg ha-1	1.028520798	0.028121652	2.852079836	NA	NA		NA	NA		NA
27	62	T202	Effects of Silicon Potassium and Magnesium on Rice Growth and Yield in Paddy Soil	Wang Xinbing	2009	Heilongjiang Bayi Agricultural University	2007	Sanjiang,Heilongjiang	China	Asia	47.67	132.54	rice	19	cereals	4	6.3	1	205.6	3	mg kg-1	19.5	1	kg ha-1	magnesium sulfate	1	57.84615385	kg kg-1	10722	11850	kg ha-1	1.105204253	0.100030162	10.52042529	NA	NA		NA	NA		NA
27	62	T203	Effects of Silicon Potassium and Magnesium on Rice Growth and Yield in Paddy Soil	Wang Xinbing	2009	Heilongjiang Bayi Agricultural University	2007	Sanjiang,Heilongjiang	China	Asia	47.67	132.54	rice	19	cereals	4	6.3	1	205.6	3	mg kg-1	29.25	1	kg ha-1	magnesium sulfate	1	88.59145299	kg kg-1	10722	13313.3	kg ha-1	1.241680657	0.21646583	24.16806566	NA	NA		NA	NA		NA
28	63	T204	Effects of Silicon Potassium and Magnesium Fertilizer on the Yield of Rice	Zhang Liping, Huang Shaofeng, Kong Yu, He Mei, Chen Shaolong, Gao Yang, Du Jinling, Lu Baiqian	2011	Chinese Agricultural Science Bulletin	2008	Jiamusi,Heilongjiang	China	Asia	46.8	130.32	rice	19	cereals	4	6.4	1	168	3	mg kg-1	26.7	1	kg ha-1	magnesium sulfate	1	37.08988764	kg kg-1	7827.3	8817.6	kg ha-1	1.126518723	0.119132101	12.65187229	NA	NA		NA	NA		NA
28	63	T205	Effects of Silicon Potassium and Magnesium Fertilizer on the Yield of Rice	Zhang Liping, Huang Shaofeng, Kong Yu, He Mei, Chen Shaolong, Gao Yang, Du Jinling, Lu Baiqian	2011	Chinese Agricultural Science Bulletin	2008	Jiamusi,Heilongjiang	China	Asia	46.8	130.32	rice	19	cereals	4	6.4	1	168	3	mg kg-1	55.2	2	kg ha-1	magnesium sulfate	1	15.93206522	kg kg-1	7827.3	8706.75	kg ha-1	1.112356751	0.106480964	11.23567514	NA	NA		NA	NA		NA
28	64	T206	Effects of Silicon Potassium and Magnesium Fertilizer on the Yield of Rice	Zhang Liping, Huang Shaofeng, Kong Yu, He Mei, Chen Shaolong, Gao Yang, Du Jinling, Lu Baiqian	2011	Chinese Agricultural Science Bulletin	2008	Jiamusi,Heilongjiang	China	Asia	46.8	130.32	rice	19	cereals	4	6.4	1	168	3	mg kg-1	82.8	2	kg ha-1	magnesium sulfate	1	14.19384058	kg kg-1	7827.3	9002.55	kg ha-1	1.15014756	0.139890248	15.01475605	NA	NA		NA	NA		NA
29	65	T207	Effectiveness of Combined Application for Potassium-magnesium Fertilizer on Crops	Chinese Agricultural Science Bulletin	2009	Chinese Agricultural Science Bulletin	2008	Shaanxi	China	Asia	35.39	109.19	cucumber	11	vegetables	2	NA	NA	NA	NA		79	2	kg ha-1	magnesium sulfate	1	25.06329114	kg kg-1	25400	27380	kg ha-1	1.077952756	0.075063646	7.795275591	NA	NA		NA	NA		NA
30	66	T208	Effectiveness of Combined Application for Potassium-magnesium Fertilizer on Crops	Li Yu, Li Qinghua, He Chunmei, Lin Xinjian	2007	Journal of Peanut Science	2006	Jinjiang,Fujian	China	Asia	24.66	118.46	peanut	24	peanut	5	6.1	1	37.5	NA	mg kg-1	16	1	kg ha-1	potassium magnesium sulfate	1	17.1875	kg kg-1	2169	2444	kg ha-1	1.126786538	0.119369809	12.67865376	NA	NA		NA	NA		NA
31	67	T209	Magnesium status in black soil around Harbin and its effects on some crops	Liu Hongwei	2000	Northeast Agricultural University	1998	Haerbin,Heilongjiang	China	Asia	45.38	126.38	rice	19	cereals	4	7	2	428	3	mg kg-1	5	1	kg ha-1	magnesium sulfate	1	71.466	kg kg-1	9397.55	9754.88	kg ha-1	1.03802374	0.037318656	3.802374023	NA	NA		NA	NA		NA
31	67	T210	Magnesium status in black soil around Harbin and its effects on some crops	Liu Hongwei	2000	Northeast Agricultural University	1998	Haerbin,Heilongjiang	China	Asia	45.38	126.38	rice	19	cereals	4	7	2	428	3	mg kg-1	7.5	1	kg ha-1	magnesium sulfate	1	176.2786667	kg kg-1	9397.55	10719.64	kg ha-1	1.14068454	0.131628556	14.06845401	NA	NA		NA	NA		NA
31	67	T211	Magnesium status in black soil around Harbin and its effects on some crops	Liu Hongwei	2000	Northeast Agricultural University	1998	Haerbin,Heilongjiang	China	Asia	45.38	126.38	rice	19	cereals	4	7	2	428	3	mg kg-1	10	1	kg ha-1	magnesium sulfate	1	71.47	kg kg-1	9397.55	10112.25	kg ha-1	1.076051737	0.073298543	7.605173689	NA	NA		NA	NA		NA
31	68	T212	Magnesium status in black soil around Harbin and its effects on some crops	Liu Hongwei	2000	Northeast Agricultural University	1998	Haerbin,Heilongjiang	China	Asia	45.38	126.38	maize	18	cereals	4	7.2	2	624	3	mg kg-1	4.95	1	kg ha-1	magnesium sulfate	1	64.96767677	kg kg-1	9111.7	9433.29	kg ha-1	1.035294182	0.03468562	3.529418221	NA	NA		NA	NA		NA
31	68	T213	Magnesium status in black soil around Harbin and its effects on some crops	Liu Hongwei	2000	Northeast Agricultural University	1998	Haerbin,Heilongjiang	China	Asia	45.38	126.38	maize	18	cereals	4	7.2	2	624	3	mg kg-1	7.5	1	kg ha-1	magnesium sulfate	1	161.9853333	kg kg-1	9111.7	10326.59	kg ha-1	1.133332968	0.12516282	13.33329675	NA	NA		NA	NA		NA
31	68	T214	Magnesium status in black soil around Harbin and its effects on some crops	Liu Hongwei	2000	Northeast Agricultural University	1998	Haerbin,Heilongjiang	China	Asia	45.38	126.38	maize	18	cereals	4	7.2	2	624	3	mg kg-1	10.05	1	kg ha-1	magnesium sulfate	1	124.439801	kg kg-1	9111.7	10362.32	kg ha-1	1.137254299	0.128616848	13.72542994	NA	NA		NA	NA		NA
31	69	T215	Magnesium status in black soil around Harbin and its effects on some crops	Liu Hongwei	2000	Northeast Agricultural University	1998	Haerbin,Heilongjiang	China	Asia	45.89	126.59	wheat	20	cereals	4	6.9	2	492	3	mg kg-1	4.95	1	kg ha-1	magnesium sulfate	1	57.74949495	kg kg-1	3192.07	3477.93	kg ha-1	1.089553174	0.08576768	8.955317396	NA	NA		NA	NA		NA
31	69	T216	Magnesium status in black soil around Harbin and its effects on some crops	Liu Hongwei	2000	Northeast Agricultural University	1998	Haerbin,Heilongjiang	China	Asia	45.89	126.59	wheat	20	cereals	4	6.9	2	492	3	mg kg-1	7.5	1	kg ha-1	magnesium sulfate	1	50.81866667	kg kg-1	3192.07	3573.21	kg ha-1	1.119402143	0.112794742	11.94021434	NA	NA		NA	NA		NA
31	69	T217	Magnesium status in black soil around Harbin and its effects on some crops	Liu Hongwei	2000	Northeast Agricultural University	1998	Haerbin,Heilongjiang	China	Asia	45.89	126.59	wheat	20	cereals	4	6.9	2	492	3	mg kg-1	10.05	1	kg ha-1	magnesium sulfate	1	18.96218905	kg kg-1	3192.07	3382.64	kg ha-1	1.059701072	0.057986861	5.970107172	NA	NA		NA	NA		NA
31	70	T218	Magnesium status in black soil around Harbin and its effects on some crops	Liu Hongwei	2000	Northeast Agricultural University	1998	Haerbin,Heilongjiang	China	Asia	45.38	126.38	soybean	22	beans	5	7.2	2	624	3	mg kg-1	4.95	1	kg ha-1	magnesium sulfate	1	19.25050505	kg kg-1	2525.07	2620.36	kg ha-1	1.037737568	0.037042928	3.773756767	NA	NA		NA	NA		NA
31	70	T219	Magnesium status in black soil around Harbin and its effects on some crops	Liu Hongwei	2000	Northeast Agricultural University	1998	Haerbin,Heilongjiang	China	Asia	45.38	126.38	soybean	22	beans	5	7.2	2	624	3	mg kg-1	7.5	1	kg ha-1	magnesium sulfate	1	40.02	kg kg-1	2525.07	2825.22	kg ha-1	1.118867992	0.112317453	11.88679918	NA	NA		NA	NA		NA
31	70	T220	Magnesium status in black soil around Harbin and its effects on some crops	Liu Hongwei	2000	Northeast Agricultural University	1998	Haerbin,Heilongjiang	China	Asia	45.38	126.38	soybean	22	beans	5	7.2	2	624	3	mg kg-1	10.05	1	kg ha-1	magnesium sulfate	1	17.54029851	kg kg-1	2525.07	2701.35	kg ha-1	1.069811926	0.067482863	6.981192601	NA	NA		NA	NA		NA
32	71	T221	Effect of Middle Fertilizer on Physiological Index and Yield Traits in Maize	Li Xia, Jiang Wenchun, Diao Juechan, Chen Zhibin	2008	Hubei Agricultural Sciences	2006	Shenyang,Liaoning	China	Asia	41.81	123.43	maize	18	cereals	4	NA	NA	NA	NA	mg kg-1	18.4	1	kg ha-1	magnesium sulfate	1	2.793478261	kg kg-1	3419.13	3470.53	kg ha-1	1.015033064	0.014921187	1.503306397	NA	NA		NA	NA		NA
32	71	T222	Effect of Middle Fertilizer on Physiological Index and Yield Traits in Maize	Li Xia, Jiang Wenchun, Diao Juechan, Chen Zhibin	2008	Hubei Agricultural Sciences	2006	Shenyang,Liaoning	China	Asia	41.81	123.43	maize	18	cereals	4	NA	NA	NA	NA	mg kg-1	36.8	1	kg ha-1	magnesium sulfate	1	0.303532609	kg kg-1	3419.13	3430.3	kg ha-1	1.003266913	0.003261588	0.326691293	NA	NA		NA	NA		NA
32	71	T223	Effect of Middle Fertilizer on Physiological Index and Yield Traits in Maize	Li Xia, Jiang Wenchun, Diao Juechan, Chen Zhibin	2008	Hubei Agricultural Sciences	2006	Shenyang,Liaoning	China	Asia	41.81	123.43	maize	18	cereals	4	NA	NA	NA	NA	mg kg-1	18.4	1	kg ha-1	magnesium sulfate	1	7.854347826	kg kg-1	3562.04	3706.56	kg ha-1	1.040572256	0.039770808	4.057225635	NA	NA		NA	NA		NA
32	71	T224	Effect of Middle Fertilizer on Physiological Index and Yield Traits in Maize	Li Xia, Jiang Wenchun, Diao Juechan, Chen Zhibin	2008	Hubei Agricultural Sciences	2006	Shenyang,Liaoning	China	Asia	41.81	123.43	maize	18	cereals	4	NA	NA	NA	NA	mg kg-1	36.8	1	kg ha-1	magnesium sulfate	1	-1.491032609	kg kg-1	3562.04	3507.17	kg ha-1	0.984595906	-0.01552397	-1.540409428	NA	NA		NA	NA		NA
33	71	T225	Study on the role of sulfur, magnesium effect and balance in the sustainable development of agriculture in the dry land	Tan Hongwei, Zhou Liuqiang, Xie Rulin	2003	Guangxi Agricultural Sciences	2003	Guangxi	China	Asia	23.72	108.81	maize	18	cereals	4	NA	NA	NA	NA	mg kg-1	NA	NA	kg ha-1	NA	NA		NA	4716	5117	kg ha-1	1.085029686	0.081607347	8.502968617	NA	NA		NA	NA		NA
33	72	T226	Study on the role of sulfur, magnesium effect and balance in the sustainable development of agriculture in the dry land	Tan Hongwei, Zhou Liuqiang, Xie Rulin	2003	Guangxi Agricultural Sciences	1992	Guangxi	China	Asia	23.72	108.81	maize	18	oil crops	4	NA	NA	NA	NA	mg kg-1	NA	NA	kg ha-1	NA	NA		NA	3082.9	3933.9	kg ha-1	1.276038795	0.243760588	27.60387946	NA	NA		NA	NA		NA
33	73	T227	Study on the role of sulfur, magnesium effect and balance in the sustainable development of agriculture in the dry land	Tan Hongwei, Zhou Liuqiang, Xie Rulin	2003	Guangxi Agricultural Sciences	2002	Guangxi	China	Asia	23.72	108.81	pineapple	4	fruits	1	NA	NA	NA	NA	mg kg-1	NA	NA	kg ha-1	NA	NA		NA	45162.5	52218.8	kg ha-1	1.156242458	0.145175487	15.62424578	NA	NA		NA	NA		NA
33	74	T228	Study on the role of sulfur, magnesium effect and balance in the sustainable development of agriculture in the dry land	Tan Hongwei, Zhou Liuqiang, Xie Rulin	2003	Guangxi Agricultural Sciences	2002	Guangxi	China	Asia	23.72	108.81	Sugar cane	8	fruits	1	NA	NA	NA	NA	mg kg-1	NA	NA	kg ha-1	NA	NA		NA	85483.5	93176.3	kg ha-1	1.089991636	0.086170023	8.999163581	NA	NA		NA	NA		NA
33	74	T229	Study on the role of sulfur, magnesium effect and balance in the sustainable development of agriculture in the dry land	Tan Hongwei, Zhou Liuqiang, Xie Rulin	2003	Guangxi Agricultural Sciences	2002	Guangxi	China	Asia	23.72	108.81	Sugar cane	8	fruits	1	NA	NA	NA	NA	mg kg-1	NA	NA	kg ha-1	NA	NA		NA	12688.2	14139.4	kg ha-1	1.114373985	0.108292799	11.43739853	NA	NA		NA	NA		NA
34	75	T230	Study on soil magnesium distribution and effect of magnesium application in banana orchard of Zhangzhou	Guo Yilong	2005	Soil and Fertilizer Sciences in China	2004	Zhangzhou,Fujian	China	Asia	24.51	117.65	banana	3	fruits	1	4.4	1	28.8	1	mg kg-1	34.8	1	kg ha-1	magnesium sulfate	1	63.34770115	kg kg-1	34719.5	36924	kg ha-1	1.063494578	0.061560257	6.349457797	NA	NA		NA	NA		NA
34	75	T231	Study on soil magnesium distribution and effect of magnesium application in banana orchard of Zhangzhou	Guo Yilong	2005	Soil and Fertilizer Sciences in China	2004	Zhangzhou,Fujian	China	Asia	24.51	117.65	banana	3	fruits	1	4.4	1	28.8	1	mg kg-1	34.8	1	kg ha-1	calcium magnesium phosphate (fertilizer)	2	65.70402299	kg kg-1	34719.5	37006	kg ha-1	1.065856363	0.063778573	6.585636314	NA	NA		NA	NA		NA
34	75	T232	Study on soil magnesium distribution and effect of magnesium application in banana orchard of Zhangzhou	Guo Yilong	2005	Soil and Fertilizer Sciences in China	2004	Zhangzhou,Fujian	China	Asia	24.51	117.65	banana	3	fruits	1	4.4	1	28.8	1	mg kg-1	34.8	1	kg ha-1	magnesium oxide	2	101.5517241	kg kg-1	34719.5	38253.5	kg ha-1	1.10178718	0.096933571	10.17871801	NA	NA		NA	NA		NA
34	75	T233	Study on soil magnesium distribution and effect of magnesium application in banana orchard of Zhangzhou	Guo Yilong	2005	Soil and Fertilizer Sciences in China	2004	Zhangzhou,Fujian	China	Asia	24.51	117.65	banana	3	fruits	1	4.4	1	28.8	1	mg kg-1	34.8	1	kg ha-1	magnesium sulfate	1	109.7126437	kg kg-1	43791.5	47609.5	kg ha-1	1.087185869	0.083592587	8.71858694	NA	NA		NA	NA		NA
34	75	T234	Study on soil magnesium distribution and effect of magnesium application in banana orchard of Zhangzhou	Guo Yilong	2005	Soil and Fertilizer Sciences in China	2004	Zhangzhou,Fujian	China	Asia	24.51	117.65	banana	3	fruits	1	4.4	1	28.8	1	mg kg-1	34.8	1	kg ha-1	calcium magnesium phosphate (fertilizer)	2	126.5517241	kg kg-1	43791.5	48195.5	kg ha-1	1.100567462	0.095825921	10.05674617	NA	NA		NA	NA		NA
34	75	T235	Study on soil magnesium distribution and effect of magnesium application in banana orchard of Zhangzhou	Guo Yilong	2005	Soil and Fertilizer Sciences in China	2004	Zhangzhou,Fujian	China	Asia	24.51	117.65	banana	3	fruits	1	4.4	1	28.8	1	mg kg-1	34.8	1	kg ha-1	magnesium oxide	2	132.3275862	kg kg-1	43791.5	48396.5	kg ha-1	1.105157394	0.099987762	10.51573936	NA	NA		NA	NA		NA
35	76	T236	Study on the effect of magnesium fertilizers on the soils in south China	Xie Jianchang,Ma Maotong, Zhu Yuezhen, Shi Zhengyuan, Chen Jixing, Zhang Xiaopu	1965	Acta Pedologica Sinica	1962	Jiangxi	China	Asia	28.2	116.86	peanut	24	peanut	5	NA	NA	NA	NA	mg kg-1	25.4	1	kg ha-1	magnesium sulfate	1	16.53543307	kg kg-1	2505	2925	kg ha-1	1.167664671	0.155005746	16.76646707	NA	NA		NA	NA		NA
35	77	T237	Study on the effect of magnesium fertilizers on the soils in south China	Xie Jianchang,Ma Maotong, Zhu Yuezhen, Shi Zhengyuan, Chen Jixing, Zhang Xiaopu	1965	Acta Pedologica Sinica	1962	Jiangxi	China	Asia	28.38	116.24	rice	19	cereals	4	NA	NA	NA	NA	mg kg-1	31.8	1	kg ha-1	magnesium sulfate	1	8.490566038	kg kg-1	1965	2235	kg ha-1	1.13740458	0.128748983	13.74045802	NA	NA		NA	NA		NA
36	78	T238	The Effect of Spray Magnesium Fertilizer to Peanut Planted in Krasnozem	Xian Huazhanng, Zhou Yang, Fan Quan, Zhong Yize	2003	Chinese Agricultural Science Bulletin	2002	Zhanjiang,Guangdong	China	Asia	21.38	110.25	peanut	24	peanut	5	5.6	1	NA	NA	mg kg-1	110	3	kg ha-1	magnesium sulfate	1	1.513636364	kg kg-1	2235	2401.5	kg ha-1	1.074496644	0.071852314	7.44966443	NA	NA		NA	NA		NA
36	78	T239	The Effect of Spray Magnesium Fertilizer to Peanut Planted in Krasnozem	Xian Huazhanng, Zhou Yang, Fan Quan, Zhong Yize	2003	Chinese Agricultural Science Bulletin	2002	Zhanjiang,Guangdong	China	Asia	21.38	110.25	peanut	24	peanut	5	5.6	1	NA	NA	mg kg-1	220	3	kg ha-1	magnesium sulfate	1	1.288636364	kg kg-1	2235	2518.5	kg ha-1	1.126845638	0.119422258	12.68456376	NA	NA		NA	NA		NA
37	79	T240	K and Mg Nutrition of Soil and Fertilization Effect on Tobacco Production in Hunan	Li Mingde, Xiao Hanqian, Yu Chongxiang, He Yinghao, Guo Zhiqiang, Zhang Yiyang, Zhang Haitao	2004	Chinese Journal of Soil Science	2002	Hengyang,Hunan	China	Asia	26.72	112.99	tobacco	26	tobacco	6	5.4	1	61.2	2	mg kg-1	24	1	kg ha-1	magnesium sulfate	1	9.75	kg kg-1	1900.5	2134.5	kg ha-1	1.123125493	0.116115418	12.31254933	0.82	1.03	mg g-1	NA	NA		NA
37	79	T241	K and Mg Nutrition of Soil and Fertilization Effect on Tobacco Production in Hunan	Li Mingde, Xiao Hanqian, Yu Chongxiang, He Yinghao, Guo Zhiqiang, Zhang Yiyang, Zhang Haitao	2004	Chinese Journal of Soil Science	2002	Hengyang,Hunan	China	Asia	26.72	112.99	tobacco	26	tobacco	6	5.4	1	61.2	2	mg kg-1	48	1	kg ha-1	magnesium sulfate	1	11.28125	kg kg-1	1900.5	2442	kg ha-1	1.28492502	0.250700366	28.49250197	0.82	1.65	mg g-1	NA	NA		NA
37	79	T242	K and Mg Nutrition of Soil and Fertilization Effect on Tobacco Production in Hunan	Li Mingde, Xiao Hanqian, Yu Chongxiang, He Yinghao, Guo Zhiqiang, Zhang Yiyang, Zhang Haitao	2004	Chinese Journal of Soil Science	2002	Hengyang,Hunan	China	Asia	26.72	112.99	tobacco	26	tobacco	6	5.4	1	61.2	2	mg kg-1	72	2	kg ha-1	magnesium sulfate	1	3.020833333	kg kg-1	1900.5	2118	kg ha-1	1.114443567	0.108355238	11.44435675	0.82	1.87	mg g-1	NA	NA		NA
38	80	T243	Effects of Adding Magnesium and Boron on Yield and Quality of Flue-cured Tobacco in Slope land of Purple Soil	Lin Jiang, Zhang Yingcui, Duan Hongwei, Xiayong	2010	Journal of Yunnan Agricultural University	2008	Chuxiong,Yunnan	China	Asia	24.89	101.54	tobacco	26	tobacco	6	6.43	1	201.84	3	mg kg-1	40.5	1	kg ha-1	magnesium sulfate	1	1.051851852	kg kg-1	2081.1	2123.7	kg ha-1	1.020469944	0.02026325	2.046994378	2.9	3.1	mg g-1	NA	NA		NA
38	80	T244	Effects of Adding Magnesium and Boron on Yield and Quality of Flue-cured Tobacco in Slope land of Purple Soil	Lin Jiang, Zhang Yingcui, Duan Hongwei, Xiayong	2010	Journal of Yunnan Agricultural University	2008	Chuxiong,Yunnan	China	Asia	24.89	101.54	tobacco	26	tobacco	6	6.43	1	202.84	3	mg kg-1	50.7	2	kg ha-1	magnesium sulfate	1	2.319526627	kg kg-1	2081.1	2198.7	kg ha-1	1.056508577	0.054969677	5.650857719	2.9	4.3	mg g-1	NA	NA		NA
38	80	T245	Effects of Adding Magnesium and Boron on Yield and Quality of Flue-cured Tobacco in Slope land of Purple Soil	Lin Jiang, Zhang Yingcui, Duan Hongwei, Xiayong	2010	Journal of Yunnan Agricultural University	2008	Chuxiong,Yunnan	China	Asia	24.89	101.54	tobacco	26	tobacco	6	6.43	1	203.84	3	mg kg-1	60.75	2	kg ha-1	magnesium sulfate	1	1.577777778	kg kg-1	2081.1	2176.95	kg ha-1	1.046057374	0.045028215	4.60573735	2.9	2.7	mg g-1	NA	NA		NA
39	81	T246	Effects of Potassium and Magnesium on the Yield and Quality of Oolong Tea	Ruan Jianyun, Wu Xun,Ha rdter R	1997	Journal of Tea Science	1993	Anxi,Fujian	China	Asia	25.06	118.19	tea	27	tea	7	4.8	1	35	1	mg kg-1	35	1	kg ha-1	magnesium sulfate	1	17.42857143	kg kg-1	7510	8120	kg ha-1	1.081225033	0.078094688	8.122503329	NA	NA		NA	NA		NA
39	81	T247	Effects of Potassium and Magnesium on the Yield and Quality of Oolong Tea	Ruan Jianyun, Wu Xun,Ha rdter R	1997	Journal of Tea Science	1993	Anxi,Fujian	China	Asia	25.06	118.19	tea	27	tea	7	4.8	1	35	1	mg kg-1	35	1	kg ha-1	magnesium sulfate	1	38.57142857	kg kg-1	8120	9470	kg ha-1	1.166256158	0.153798753	16.62561576	NA	NA		NA	NA		NA
39	81	T248	Effects of Potassium and Magnesium on the Yield and Quality of Oolong Tea	Ruan Jianyun, Wu Xun,Ha rdter R	1997	Journal of Tea Science	1994	Anxi,Fujian	China	Asia	25.06	118.19	tea	27	tea	7	4.8	1	35	1	mg kg-1	35	1	kg ha-1	magnesium sulfate	1	6	kg kg-1	7670	7880	kg ha-1	1.0273794	0.027011288	2.737940026	NA	NA		NA	NA		NA
39	81	T249	Effects of Potassium and Magnesium on the Yield and Quality of Oolong Tea	Ruan Jianyun, Wu Xun,Ha rdter R	1997	Journal of Tea Science	1994	Anxi,Fujian	China	Asia	25.06	118.19	tea	27	tea	7	4.8	1	35	1	mg kg-1	35	1	kg ha-1	magnesium sulfate	1	22	kg kg-1	6980	7750	kg ha-1	1.110315186	0.104643927	11.03151862	NA	NA		NA	NA		NA
40	82	T250	Effect of potassium and magnesium on yield and quality of tomato	Wei Qiguang, Tao Sheng, Du Chenglin	1991	Chinese Agricultural Science Bulletin	1989	Liuzhou,Guangxi	China	Asia	24.33	109.43	tomato	13	vegetables	2	6.57	2	196.8	3	mg kg-1	102	3	kg ha-1	magnesium sulfate	1	49.55882353	kg kg-1	67455	72510	kg ha-1	1.074938848	0.072263774	7.493884812	NA	NA		NA	NA		NA
41	83	T251	Study on the effect of potassium-magnesium fertilizer on the growth of peanut	He Tianchun, Tan Hongwei, Dun Chenglin	1992	Soil	1992	Laibin,Guangxi	China	Asia	23.75	109.22	peanut	24	peanut	5	6.63	2	166.8	3	mg kg-1	102	3	kg ha-1	magnesium sulfate	1	2.794117647	kg kg-1	4905	5190	kg ha-1	1.058103976	0.056478604	5.810397554	2.3	2.4	mg g-1(Fruit)	NA	NA		NA
41	83	T252	Study on the effect of potassium-magnesium fertilizer on the growth of peanut	He Tianchun, Tan Hongwei, Dun Chenglin	1992	Soil	1992	Laibin,Guangxi	China	Asia	23.75	109.22	peanut	24	peanut	5	6.63	2	166.8	3	mg kg-1	102	3	kg ha-1	magnesium sulfate	1	0.147058824	kg kg-1	5325	5340	kg ha-1	1.002816901	0.002812941	0.281690141	2.3	2.2	mg g-1(Fruit)	NA	NA		NA
41	84	T253	Study on the effect of potassium-magnesium fertilizer on the growth of peanut	He Tianchun, Tan Hongwei, Dun Chenglin	1992	Soil	1992	Laibin,Guangxi	China	Asia	23.75	109.22	peanut	24	peanut	5	6.98	2	90	2	mg kg-1	102	3	kg ha-1	magnesium sulfate	1	1.176470588	kg kg-1	3705	3825	kg ha-1	1.032388664	0.031875209	3.238866397	2.4	2.5	mg g-1(Fruit)	NA	NA		NA
41	84	T254	Study on the effect of potassium-magnesium fertilizer on the growth of peanut	He Tianchun, Tan Hongwei, Dun Chenglin	1992	Soil	1992	Laibin,Guangxi	China	Asia	23.75	109.22	peanut	24	peanut	5	6.98	2	90	2	mg kg-1	102	3	kg ha-1	magnesium sulfate	1	1.029411765	kg kg-1	3735	3840	kg ha-1	1.02811245	0.027724548	2.81124498	2.4	2.4	mg g-1(Fruit)	NA	NA		NA
42	85	T255	Study on Effect of Postash and Magnesium Fertilizer on Paddy Rice	Ou Fei, Guo Bingquan	2006	Journal of Guangxi Agriculture	2004	Beihai,Guangxi	China	Asia	21.65	109.12	rice	19	cereals	4	6	1	NA	NA		5.4	1	kg ha-1	magnesium sulfate	1	126.6666667	kg kg-1	5466	6150	kg ha-1	1.125137212	0.117904994	12.51372119	NA	NA		NA	NA		NA
43	86	T256	Effect of potassium and magnesium fertilizer on watermelon	Zhang Wen, Pan Shunqiu, Fu Chuanliang, Pan Xiaozhong, Zeng Jianhua, Hu Chunhua	2010	Mod Agric Sci Technol	2009	Dongfang,Hainan	China	Asia	18.95	108.68	watermelon	7	fruits	1	7.13	2	12.4	NA	mg kg-1	43.4	1	kg ha-1	potassium magnesium sulfate	1	73.73271889	kg kg-1	27546.7	30746.7	kg ha-1	1.116166365	0.109899925	11.61663648	NA	NA		NA	NA		NA
43	86	T257	Effect of potassium and magnesium fertilizer on watermelon	Zhang Wen, Pan Shunqiu, Fu Chuanliang, Pan Xiaozhong, Zeng Jianhua, Hu Chunhua	2011	Mod Agric Sci Technol	2009	Dongfang,Hainan	China	Asia	18.95	108.68	watermelon	7	fruits	1	7.13	2	12.4	1	mg kg-1	125.22	3	kg ha-1	potassium magnesium sulfate	1	41.52691263	kg kg-1	27546.7	32746.7	kg ha-1	1.188770343	0.172919447	18.87703427	NA	NA		NA	NA		NA
44	87	T258	Effect of potassium and magnesium combined application on rice yield in cold region	Wang Dongan, Mu Yonghong, Kong Yu, Sui Yanghui, Wang Liping, Sun Guifang	2013	China Rice	2010	Heilongjiang	China	Asia	47.12	128.74	rice	19	cereals	4	NA	NA	298.54	3	mg kg-1	16.2	1	kg ha-1	magnesium sulfate	1	25.09259259	kg kg-1	8479.5	8886	kg ha-1	1.047939147	0.046825519	4.793914736	NA	NA		NA	NA		NA
44	87	T259	Effect of potassium and magnesium combined application on rice yield in cold region	Wang Dongan, Mu Yonghong, Kong Yu, Sui Yanghui, Wang Liping, Sun Guifang	2013	China Rice	2010	Heilongjiang	China	Asia	47.12	128.74	rice	19	cereals	4	NA	NA	298.54	3	mg kg-1	32.5	1	kg ha-1	magnesium sulfate	1	16.87692308	kg kg-1	8479.5	9028	kg ha-1	1.064685418	0.062679373	6.468541777	NA	NA		NA	NA		NA
44	87	T260	Effect of potassium and magnesium combined application on rice yield in cold region	Wang Dongan, Mu Yonghong, Kong Yu, Sui Yanghui, Wang Liping, Sun Guifang	2013	China Rice	2010	Heilongjiang	China	Asia	47.12	128.74	rice	19	cereals	4	NA	NA	298.54	3	mg kg-1	16.2	1	kg ha-1	magnesium sulfate	1	34.07407407	kg kg-1	8887.5	9439.5	kg ha-1	1.062109705	0.060257218	6.210970464	NA	NA		NA	NA		NA
44	87	T261	Effect of potassium and magnesium combined application on rice yield in cold region	Wang Dongan, Mu Yonghong, Kong Yu, Sui Yanghui, Wang Liping, Sun Guifang	2013	China Rice	2010	Heilongjiang	China	Asia	47.12	128.74	rice	19	cereals	4	NA	NA	298.54	3	mg kg-1	32.5	1	kg ha-1	magnesium sulfate	1	15.03692308	kg kg-1	8887.5	9376.2	kg ha-1	1.054987342	0.053528769	5.498734177	NA	NA		NA	NA		NA
44	87	T262	Effect of potassium and magnesium combined application on rice yield in cold region	Wang Dongan, Mu Yonghong, Kong Yu, Sui Yanghui, Wang Liping, Sun Guifang	2013	China Rice	2010	Heilongjiang	China	Asia	47.12	128.74	rice	19	cereals	4	NA	NA	298.54	3	mg kg-1	16.2	1	kg ha-1	magnesium sulfate	1	35.09259259	kg kg-1	8958	9526.5	kg ha-1	1.063462827	0.061530401	6.346282652	NA	NA		NA	NA		NA
44	87	T263	Effect of potassium and magnesium combined application on rice yield in cold region	Wang Dongan, Mu Yonghong, Kong Yu, Sui Yanghui, Wang Liping, Sun Guifang	2013	China Rice	2010	Heilongjiang	China	Asia	47.12	128.74	rice	19	cereals	4	NA	NA	298.54	3	mg kg-1	32.5	1	kg ha-1	magnesium sulfate	1	-0.184615385	kg kg-1	8958	8952	kg ha-1	0.999330208	-0.000670017	-0.066979236	NA	NA		NA	NA		NA
45	88	T264	Study on assessment of soil magnesium condition and magnesium supply technology in tobacco plant area in Jiangxi	Feng Xiaohu	2009	Chinese Academy of Agricultural Sciences	2007	Jiangxi	China	Asia	27.28	116.91	tobacco	26	tobacco	6	5.94	1	63	2	mg kg-1	25	1	kg ha-1	magnesium carbonate	1	-23.336	kg kg-1	10416.7	9833.3	kg ha-1	0.943993779	-0.057635703	-5.600622078	NA	NA	NA	NA	NA		NA
45	88	T265	Study on assessment of soil magnesium condition and magnesium supply technology in tobacco plant area in Jiangxi	Feng Xiaohu	2009	Chinese Academy of Agricultural Sciences	2007	Jiangxi	China	Asia	27.28	116.91	tobacco	26	tobacco	6	5.94	1	63	2	mg kg-1	50	2	kg ha-1	magnesium carbonate	1	16.666	kg kg-1	10416.7	11250	kg ha-1	1.079996544	0.076957841	7.999654401	NA	NA	NA	NA	NA		NA
45	88	T266	Study on assessment of soil magnesium condition and magnesium supply technology in tobacco plant area in Jiangxi	Feng Xiaohu	2009	Chinese Academy of Agricultural Sciences	2007	Jiangxi	China	Asia	27.28	116.91	tobacco	26	tobacco	6	5.94	1	63	2	mg kg-1	75	2	kg ha-1	magnesium carbonate	1	1.110666667	kg kg-1	10416.7	10500	kg ha-1	1.007996774	0.00796497	0.799677441	NA	NA	NA	NA	NA		NA
45	88	T267	Study on assessment of soil magnesium condition and magnesium supply technology in tobacco plant area in Jiangxi	Feng Xiaohu	2009	Chinese Academy of Agricultural Sciences	2007	Jiangxi	China	Asia	27.28	116.91	tobacco	26	tobacco	6	5.94	1	63	2	mg kg-1	100	3	kg ha-1	magnesium carbonate	1	-1.667	kg kg-1	10416.7	10250	kg ha-1	0.983996851	-0.016132582	-1.600314879	NA	NA	NA	NA	NA		NA
46	89	T268	Response of Capsicum annuum to Nitrogen, Phosphorus, Potassium and Magnesium	Zhang Wen, Xie Liangshang, Ji Qingmei, Fu Chuanliang, Pan Shunqiu, Liu Guobiao	2011	Journal of Agricultural	2009	Hainan	China	Asia	19.74	110.01	pepper	12	vegetables	2	4.95	1	6.8	1	mg kg-1	90	2	kg ha-1	magnesium sulfate	1	82.71666667	kg kg-1	26722.2	34166.7	kg ha-1	1.278588589	0.245756805	27.85885893	1.05	1.15	mg g-1(Fruit)	NA	NA		NA
47	90	T269	Effect of P,K and Mg fertilizer application on growth and NPK distribution under different rotation systems in rapeseed	Gu Qinqin	2006	Yangzhou University	2004	Nantong,Jiangsu	China	Asia	32.13	120.94	oilseed rape	23	oilseed rape	5	NA	NA	NA	NA	mg kg-1	22.5	1	kg ha-1	magnesium sulfate	1	2.753333333	kg kg-1	273	334.95	kg ha-1	1.226923077	0.204509472	22.69230769	NA	NA		NA	NA		NA
47	90	T270	Effect of P,K and Mg fertilizer application on growth and NPK distribution under different rotation systems in rapeseed	Gu Qinqin	2006	Yangzhou University	2004	Nantong,Jiangsu	China	Asia	32.13	120.94	oilseed rape	23	oilseed rape	5	NA	NA	NA	NA	mg kg-1	45	1	kg ha-1	magnesium sulfate	1	0.63	kg kg-1	273	301.35	kg ha-1	1.103846154	0.098800585	10.38461538	NA	NA		NA	NA		NA
47	90	T271	Effect of P,K and Mg fertilizer application on growth and NPK distribution under different rotation systems in rapeseed	Gu Qinqin	2006	Yangzhou University	2004	Nantong,Jiangsu	China	Asia	32.13	120.94	oilseed rape	23	oilseed rape	5	NA	NA	NA	NA	mg kg-1	22.5	1	kg ha-1	magnesium sulfate	1	0.233333333	kg kg-1	330.75	336	kg ha-1	1.015873016	0.015748357	1.587301587	NA	NA		NA	NA		NA
47	90	T272	Effect of P,K and Mg fertilizer application on growth and NPK distribution under different rotation systems in rapeseed	Gu Qinqin	2006	Yangzhou University	2004	Nantong,Jiangsu	China	Asia	32.13	120.94	oilseed rape	23	oilseed rape	5	NA	NA	NA	NA	mg kg-1	45	1	kg ha-1	magnesium sulfate	1	-0.07	kg kg-1	330.75	327.6	kg ha-1	0.99047619	-0.009569451	-0.952380952	NA	NA		NA	NA		NA
48	91	T273	Effects of applying sulphate -potassium magnesium on yield and quality of pakchoi, tea and watermelon	Lin Xinjian, Li Yu, Li Qinghua, Wang Fei, He Chunmei	2005	Soil and Fertilizer Sciences in China	2003	Fuzhou,Fujian	China	Asia	26.13	119.31	tea	27	tea	7	4.7	1	40.43	1	mg kg-1	37.6	1	kg ha-1	potassium magnesium sulfate	1	13.69680851	kg kg-1	5885	6400	kg ha-1	1.08751062	0.08389125	8.751062022	NA	NA		NA	NA		NA
48	92	T274	Effects of applying sulphate -potassium magnesium on yield and quality of pakchoi, tea and watermelon	Lin Xinjian, Li Yu, Li Qinghua, Wang Fei, He Chunmei	2005	Soil and Fertilizer Sciences in China	2003	Fuzhou,Fujian	China	Asia	26.13	119.31	watermelon	7	fruits	1	5.3	1	55.27	1	mg kg-1	104	3	kg ha-1	potassium magnesium sulfate	1	-8.173076923	kg kg-1	39750	38900	kg ha-1	0.978616352	-0.02161559	-2.13836478	NA	NA		NA	NA		NA
48	93	T275	Effects of applying sulphate -potassium magnesium on yield and quality of pakchoi, tea and watermelon	Lin Xinjian, Li Yu, Li Qinghua, Wang Fei, He Chunmei	2005	Soil and Fertilizer Sciences in China	2003	Fuzhou,Fujian	China	Asia	26.13	119.31	cabbage	9	vegetables	2	6.3	1	60.78	2	mg kg-1	41.7	1	kg ha-1	potassium magnesium sulfate	1	24.79616307	kg kg-1	27406	28440	kg ha-1	1.037728964	0.037034637	3.772896446	NA	NA		NA	NA		NA
49	94	T276	Effect of Applying Dolomite Powder on Montante Navel Orange Orchard	Zhong Juwen	2013	Fujian Science and Technology of Rice and Wheat	2012	Fujian	China	Asia	25.02	116.04	orange	1	fruits	1	5.21	1	14.4	1	mg kg-1	63.6	2	kg ha-1	magnesium sulfate	1	76.18632075	kg kg-1	30693	35538.45	kg ha-1	1.157868244	0.146580593	15.78682436	NA	NA		NA	NA		NA
49	94	T277	Effect of Applying Dolomite Powder on Montante Navel Orange Orchard	Zhong Juwen	2013	Fujian Science and Technology of Rice and Wheat	2012	Fujian	China	Asia	25.02	116.04	orange	1	fruits	1	5.21	1	14.4	1	mg kg-1	90	2	kg ha-1	calcined dolomite in powder	2	23.21666667	kg kg-1	30693	32782.5	kg ha-1	1.068077412	0.065860221	6.807741179	NA	NA		NA	NA		NA
49	94	T278	Effect of Applying Dolomite Powder on Montante Navel Orange Orchard	Zhong Juwen	2013	Fujian Science and Technology of Rice and Wheat	2012	Fujian	China	Asia	25.02	116.04	orange	1	fruits	1	5.21	1	14.4	1	mg kg-1	180	3	kg ha-1	calcined dolomite in powder	2	32.94416667	kg kg-1	30693	36622.95	kg ha-1	1.193202033	0.176640478	19.3202033	NA	NA		NA	NA		NA
50	95	T279	Study on the content of exchangeable magnesium in soil and the effect of magnesium fertilizer in tobacco area	Huang Yanxiang, Zhong Taoying	1991	Soil and Fertilizer Sciences in China	1991	Longyan,Fujian	China	Asia	25.08	117.02	tobacco	26	tobacco	6	NA	NA	45.3	1	mg kg-1	14.6	1	kg ha-1	magnesium sulfate	1	9.98630137	kg kg-1	1704.75	1850.55	kg ha-1	1.085525737	0.08206442	8.552573691	NA	NA		NA	NA		NA
50	95	T280	Study on the content of exchangeable magnesium in soil and the effect of magnesium fertilizer in tobacco area	Huang Yanxiang, Zhong Taoying	1991	Soil and Fertilizer Sciences in China	1991	Longyan,Fujian	China	Asia	25.08	117.02	tobacco	26	tobacco	6	NA	NA	45.3	1	mg kg-1	29.2	1	kg ha-1	magnesium sulfate	1	5.142123288	kg kg-1	1704.75	1854.9	kg ha-1	1.088077431	0.084412314	8.807743071	NA	NA		NA	NA		NA
51	96	T281	Zn, Mg on Yield and Quality of Oriental Tobacco	Yin Rui, Zhang Chendong, Zhang Yuelin, Qu Shengbin, Song Yuchuan, Huo Yuchang, Ya Ping	2004	Journal of Yunan Agricultural University	2003	Lincang,Yunnan	China	Asia	23.55	99.08	tobacco	26	tobacco	6	5.26	1	96.42	2	mg kg-1	2.4	1	kg ha-1	magnesium sulfate	1	-1.875	kg kg-1	1308	1303.5	kg ha-1	0.996559633	-0.003446299	-0.344036697	NA	NA		NA	NA		NA
51	96	T282	Zn, Mg on Yield and Quality of Oriental Tobacco	Yin Rui, Zhang Chendong, Zhang Yuelin, Qu Shengbin, Song Yuchuan, Huo Yuchang, Ya Ping	2004	Journal of Yunan Agricultural University	2003	Lincang,Yunnan	China	Asia	23.55	99.08	tobacco	26	tobacco	6	5.26	1	96.42	2	mg kg-1	4.8	1	kg ha-1	magnesium sulfate	1	-41.875	kg kg-1	1308	1107	kg ha-1	0.846330275	-0.166845599	-15.36697248	NA	NA		NA	NA		NA
52	97	T283	A Report on Preliminary Test of Potassium-magnesium Sulfate Effecting on Vegetables	Zhou Xiaofen, Yang Junfang, Su Jinzhong, Wang Suying, Feng Wei, Fan Zijian	2006	Journal of Hebei Agricultural Sciences	2005	Gaocheng, Hebei	China	Asia	37.88	114.9	tomato	13	vegetables	2	7.3	2	NA	NA	mg kg-1	39.1	1	kg ha-1	potassium magnesium sulfate	1	71.35549872	kg kg-1	106860	109650	kg ha-1	1.026108928	0.025773908	2.610892757	NA	NA		NA	NA		NA
52	98	T284	A Report on Preliminary Test of Potassium-magnesium Sulfate Effecting on Vegetables	Zhou Xiaofen, Yang Junfang, Su Jinzhong, Wang Suying, Feng Wei, Fan Zijian	2006	Journal of Hebei Agricultural Sciences	2005	Gaocheng, Hebei	China	Asia	37.88	114.9	cucumber	11	vegetables	2	7.8	3	NA	NA	mg kg-1	39.1	1	kg ha-1	potassium magnesium sulfate	1	152.685422	kg kg-1	92610	98580	kg ha-1	1.064463881	0.062471274	6.446388079	NA	NA		NA	NA		NA
52	99	T285	A Report on Preliminary Test of Potassium-magnesium Sulfate Effecting on Vegetables	Zhou Xiaofen, Yang Junfang, Su Jinzhong, Wang Suying, Feng Wei, Fan Zijian	2006	Journal of Hebei Agricultural Sciences	2005	Gaocheng, Hebei	China	Asia	37.88	114.9	pepper	12	vegetables	2	7.3	2	NA	NA	mg kg-1	39.1	1	kg ha-1	potassium magnesium sulfate	1	45.2685422	kg kg-1	61890	63660	kg ha-1	1.028599127	0.028197806	2.859912748	NA	NA		NA	NA		NA
53	100	T286	Effect of applying magnesium fertilizer on rice yield in Red soil of southern Hunan province	Gai Jusheng, Chen Fuxing, Qin Daozhu, Xun Minggang, Zou Changming, Wang Boren	2000	Hunan Agricltural Sciences	1999	Hunan	China	Asia	26.76	111.88	rice	19	cereals	4	NA	NA	NA	NA	mg kg-1	24	1	kg ha-1	magnesium sulfate	1	21.79166667	kg kg-1	5810	6333	kg ha-1	1.090017212	0.086193487	9.00172117	NA	NA		NA	NA		NA
53	100	T287	Effect of applying magnesium fertilizer on rice yield in Red soil of southern Hunan province	Gai Jusheng, Chen Fuxing, Qin Daozhu, Xun Minggang, Zou Changming, Wang Boren	2000	Hunan Agricltural Sciences	1999	Hunan	China	Asia	26.76	111.88	rice	19	cereals	4	NA	NA	NA	NA	mg kg-1	24	1	kg ha-1	magnesium sulfate	1	7.708333333	kg kg-1	5398	5583	kg ha-1	1.034271953	0.033697752	3.427195258	NA	NA		NA	NA		NA
53	100	T288	Effect of applying magnesium fertilizer on rice yield in Red soil of southern Hunan province	Gai Jusheng, Chen Fuxing, Qin Daozhu, Xun Minggang, Zou Changming, Wang Boren	2000	Hunan Agricltural Sciences	1999	Hunan	China	Asia	26.76	111.88	rice	19	cereals	4	NA	NA	NA	NA	mg kg-1	24	1	kg ha-1	magnesium sulfate	1	11.54166667	kg kg-1	5876	6153	kg ha-1	1.047140912	0.046063509	4.714091219	NA	NA		NA	NA		NA
53	100	T289	Effect of applying magnesium fertilizer on rice yield in Red soil of southern Hunan province	Gai Jusheng, Chen Fuxing, Qin Daozhu, Xun Minggang, Zou Changming, Wang Boren	2000	Hunan Agricltural Sciences	1999	Hunan	China	Asia	26.76	111.88	rice	19	cereals	4	NA	NA	NA	NA	mg kg-1	24	1	kg ha-1	magnesium sulfate	1	20.25	kg kg-1	5667	6153	kg ha-1	1.085759661	0.082279891	8.57596612	NA	NA		NA	NA		NA
54	101	T290	Effect of Magnesium to output qualities and some physiological indices of flued-tobacco	Luo Pengtao, Shao Yan	1992	Journal of Yunnan Agricultural University	1991	Kunming,Yunnan	China	Asia	25.13	102.75	tobacco	26	tobacco	6	6.2	1	81	2	mg kg-1	25	1	kg ha-1	magnesium sulfate	1	10.92	kg kg-1	2290.5	2563.5	kg ha-1	1.11918795	0.112603378	11.91879502	NA	NA		NA	NA		NA
54	101	T291	Effect of Magnesium to output qualities and some physiological indices of flued-tobacco	Luo Pengtao, Shao Yan	1992	Journal of Yunnan Agricultural University	1991	Kunming,Yunnan	China	Asia	25.13	102.75	tobacco	26	tobacco	6	6.2	1	81	2	mg kg-1	75	2	kg ha-1	magnesium sulfate	1	5.48	kg kg-1	2290.5	2701.5	kg ha-1	1.179436804	0.16503704	17.94368042	NA	NA		NA	NA		NA
54	101	T292	Effect of Magnesium to output qualities and some physiological indices of flued-tobacco	Luo Pengtao, Shao Yan	1992	Journal of Yunnan Agricultural University	1991	Kunming,Yunnan	China	Asia	25.13	102.75	tobacco	26	tobacco	6	6.2	1	81	2	mg kg-1	150	3	kg ha-1	magnesium sulfate	1	2.91	kg kg-1	2290.5	2727	kg ha-1	1.190569745	0.17443197	19.05697446	NA	NA		NA	NA		NA
54	101	T293	Effect of Magnesium to output qualities and some physiological indices of flued-tobacco	Luo Pengtao, Shao Yan	1992	Journal of Yunnan Agricultural University	1991	Kunming,Yunnan	China	Asia	25.13	102.75	tobacco	26	tobacco	6	6.2	1	81	2	mg kg-1	225	3	kg ha-1	magnesium sulfate	1	2.133333333	kg kg-1	2290.5	2770.5	kg ha-1	1.209561231	0.190257675	20.95612312	NA	NA		NA	NA		NA
55	102	T294	Effect of magnesium on yield and economic characters of potato	Ning Jianmei, Li Guisong	2005	Rain Fed Crops	2003	Zhejiang	China	Asia	28.45	119.48	potato	15	tubers	3	NA	NA	15.1	1	mg kg-1	12	1	kg ha-1	magnesium sulfate	1	43.75	kg kg-1	8100	8625	kg ha-1	1.064814815	0.062800901	6.481481481	NA	NA		NA	NA		NA
55	102	T295	Effect of magnesium on yield and economic characters of potato	Ning Jianmei, Li Guisong	2005	Rain Fed Crops	2003	Zhejiang	China	Asia	28.45	119.48	potato	15	tubers	3	NA	NA	15.1	1	mg kg-1	24	1	kg ha-1	magnesium sulfate	1	193.75	kg kg-1	8100	12750	kg ha-1	1.574074074	0.45366721	57.40740741	NA	NA		NA	NA		NA
55	102	T296	Effect of magnesium on yield and economic characters of potato	Ning Jianmei, Li Guisong	2005	Rain Fed Crops	2003	Zhejiang	China	Asia	28.45	119.48	potato	15	tubers	3	NA	NA	15.1	1	mg kg-1	12	1	kg ha-1	magnesium sulfate	1	37.5	kg kg-1	11325	11775	kg ha-1	1.039735099	0.038965969	3.973509934	NA	NA		NA	NA		NA
55	102	T297	Effect of magnesium on yield and economic characters of potato	Ning Jianmei, Li Guisong	2005	Rain Fed Crops	2003	Zhejiang	China	Asia	28.45	119.48	potato	15	tubers	3	NA	NA	15.1	1	mg kg-1	24	1	kg ha-1	magnesium sulfate	1	37.5	kg kg-1	11325	12225	kg ha-1	1.079470199	0.076470364	7.947019868	NA	NA		NA	NA		NA
55	103	T298	Effect of magnesium on yield and economic characters of potato	Ning Jianmei, Li Guisong	2005	Rain Fed Crops	2003	Zhejiang	China	Asia	28.45	119.48	potato	15	tubers	3	NA	NA	18.5	1	mg kg-1	12	1	kg ha-1	magnesium sulfate	1	58.75	kg kg-1	12300	13005	kg ha-1	1.057317073	0.055734637	5.731707317	NA	NA		NA	NA		NA
55	103	T299	Effect of magnesium on yield and economic characters of potato	Ning Jianmei, Li Guisong	2005	Rain Fed Crops	2003	Zhejiang	China	Asia	28.45	119.48	potato	15	tubers	3	NA	NA	18.5	1	mg kg-1	24	1	kg ha-1	magnesium sulfate	1	68.75	kg kg-1	12300	13950	kg ha-1	1.134146341	0.125880246	13.41463415	NA	NA		NA	NA		NA
55	103	T300	Effect of magnesium on yield and economic characters of potato	Ning Jianmei, Li Guisong	2005	Rain Fed Crops	2003	Zhejiang	China	Asia	28.45	119.48	potato	15	tubers	3	NA	NA	18.5	1	mg kg-1	12	1	kg ha-1	magnesium sulfate	1	112.5	kg kg-1	12300	13650	kg ha-1	1.109756098	0.104140259	10.97560976	NA	NA		NA	NA		NA
55	103	T301	Effect of magnesium on yield and economic characters of potato	Ning Jianmei, Li Guisong	2005	Rain Fed Crops	2003	Zhejiang	China	Asia	28.45	119.48	potato	15	tubers	3	NA	NA	18.5	1	mg kg-1	24	1	kg ha-1	magnesium sulfate	1	65.625	kg kg-1	12300	13875	kg ha-1	1.12804878	0.120489397	12.80487805	NA	NA		NA	NA		NA
55	104	T302	Effect of magnesium on yield and economic characters of potato	Ning Jianmei, Li Guisong	2005	Rain Fed Crops	2003	Zhejiang	China	Asia	28.45	119.48	potato	15	tubers	3	NA	NA	21.3	1	mg kg-1	12	1	kg ha-1	magnesium sulfate	1	68.75	kg kg-1	19275	20100	kg ha-1	1.042801556	0.041910896	4.280155642	NA	NA		NA	NA		NA
55	104	T303	Effect of magnesium on yield and economic characters of potato	Ning Jianmei, Li Guisong	2005	Rain Fed Crops	2003	Zhejiang	China	Asia	28.45	119.48	potato	15	tubers	3	NA	NA	21.3	1	mg kg-1	24	1	kg ha-1	magnesium sulfate	1	68.75	kg kg-1	19275	20925	kg ha-1	1.085603113	0.082135697	8.560311284	NA	NA		NA	NA		NA
55	105	T304	Effect of magnesium on yield and economic characters of potato	Ning Jianmei, Li Guisong	2005	Rain Fed Crops	2003	Zhejiang	China	Asia	28.45	119.48	potato	15	tubers	3	NA	NA	44	1	mg kg-1	12	1	kg ha-1	magnesium sulfate	1	-12.5	kg kg-1	16875	16725	kg ha-1	0.991111111	-0.008928631	-0.888888889	NA	NA		NA	NA		NA
55	105	T305	Effect of magnesium on yield and economic characters of potato	Ning Jianmei, Li Guisong	2005	Rain Fed Crops	2003	Zhejiang	China	Asia	28.45	119.48	potato	15	tubers	3	NA	NA	44	1	mg kg-1	24	1	kg ha-1	magnesium sulfate	1	12.5	kg kg-1	16875	17175	kg ha-1	1.017777778	0.017621601	1.777777778	NA	NA		NA	NA		NA
56	106	T306	Effect of magnesium on yield, growth and development of wheat	Zhang Shuzhong, Wang Shengjun, Huang Yubo, Jiang Xiuxiu, Zhuang Qiuli, Wang Haihong	2009	Phosphate & Compound Fertilizer	2008	Zhoukou,Henan	China	Asia	33.63	114.7	wheat	20	cereals	4	NA	NA	NA	NA	mg kg-1	4.86	1	kg ha-1	magnesium sulfate	1	92.61316872	kg kg-1	10476.8	10926.9	kg ha-1	1.042961591	0.04206435	4.296159133	NA	NA		NA	NA		NA
56	106	T307	Effect of magnesium on yield, growth and development of wheat	Zhang Shuzhong, Wang Shengjun, Huang Yubo, Jiang Xiuxiu, Zhuang Qiuli, Wang Haihong	2009	Phosphate & Compound Fertilizer	2008	Zhoukou,Henan	China	Asia	33.63	114.7	wheat	20	cereals	4	NA	NA	NA	NA	mg kg-1	9.72	1	kg ha-1	magnesium sulfate	1	73.81687243	kg kg-1	10476.8	11194.3	kg ha-1	1.068484652	0.066241431	6.84846518	NA	NA		NA	NA		NA
56	106	T308	Effect of magnesium on yield, growth and development of wheat	Zhang Shuzhong, Wang Shengjun, Huang Yubo, Jiang Xiuxiu, Zhuang Qiuli, Wang Haihong	2009	Phosphate & Compound Fertilizer	2008	Zhoukou,Henan	China	Asia	33.63	114.7	wheat	20	cereals	4	NA	NA	NA	NA	mg kg-1	14.58	1	kg ha-1	magnesium sulfate	1	56.54320988	kg kg-1	10476.8	11301.2	kg ha-1	1.078688149	0.075745626	7.868814905	NA	NA		NA	NA		NA
56	106	T309	Effect of magnesium on yield, growth and development of wheat	Zhang Shuzhong, Wang Shengjun, Huang Yubo, Jiang Xiuxiu, Zhuang Qiuli, Wang Haihong	2009	Phosphate & Compound Fertilizer	2008	Zhoukou,Henan	China	Asia	33.63	114.7	wheat	20	cereals	4	NA	NA	NA	NA	mg kg-1	19.44	1	kg ha-1	magnesium sulfate	1	52.26851852	kg kg-1	10476.8	11492.9	kg ha-1	1.096985721	0.092566165	9.698572083	NA	NA		NA	NA		NA
56	106	T310	Effect of magnesium on yield, growth and development of wheat	Zhang Shuzhong, Wang Shengjun, Huang Yubo, Jiang Xiuxiu, Zhuang Qiuli, Wang Haihong	2009	Phosphate & Compound Fertilizer	2008	Zhoukou,Henan	China	Asia	33.63	114.7	wheat	20	cereals	4	NA	NA	NA	NA	mg kg-1	24.3	1	kg ha-1	magnesium sulfate	1	49.13168724	kg kg-1	10476.8	11670.7	kg ha-1	1.113956552	0.107918139	11.39565516	NA	NA		NA	NA		NA
56	106	T311	Effect of magnesium on yield, growth and development of wheat	Zhang Shuzhong, Wang Shengjun, Huang Yubo, Jiang Xiuxiu, Zhuang Qiuli, Wang Haihong	2009	Phosphate & Compound Fertilizer	2008	Zhoukou,Henan	China	Asia	33.63	114.7	wheat	20	cereals	4	NA	NA	NA	NA	mg kg-1	29.16	1	kg ha-1	magnesium sulfate	1	37.69890261	kg kg-1	10476.8	11576.1	kg ha-1	1.104927077	0.099779339	10.4927077	NA	NA		NA	NA		NA
57	107	T312	Magnesium Fertilizer Application Method Influence Factors on Yield and Yield of Rice on Yield and Yield of Rice	Xue Yinghui, Chen Qi	2015	North Rice	2013	Heilongjiang	China	Asia	47.12	128.74	rice	19	cereals	4	6.9	2	NA	NA	mg kg-1	41.7	1	kg ha-1	magnesium sulfate	1	2.928057554	kg kg-1	7521.45	7643.55	kg ha-1	1.016233572	0.016103216	1.623357198	NA	NA		NA	NA		NA
57	107	T313	Magnesium Fertilizer Application Method Influence Factors on Yield and Yield of Rice on Yield and Yield of Rice	Xue Yinghui, Chen Qi	2015	North Rice	2013	Heilongjiang	China	Asia	47.12	128.74	rice	19	cereals	4	6.9	2	NA	NA	mg kg-1	83.4	2	kg ha-1	magnesium sulfate	1	5.059352518	kg kg-1	7521.45	7943.4	kg ha-1	1.056099555	0.054582457	5.609955527	NA	NA		NA	NA		NA
57	107	T314	Magnesium Fertilizer Application Method Influence Factors on Yield and Yield of Rice on Yield and Yield of Rice	Xue Yinghui, Chen Qi	2015	North Rice	2013	Heilongjiang	China	Asia	47.12	128.74	rice	19	cereals	4	6.9	2	NA	NA	mg kg-1	166.8	3	kg ha-1	magnesium sulfate	1	3.838129496	kg kg-1	7521.45	8161.65	kg ha-1	1.085116567	0.081687416	8.511656662	NA	NA		NA	NA		NA
57	107	T315	Magnesium Fertilizer Application Method Influence Factors on Yield and Yield of Rice on Yield and Yield of Rice	Xue Yinghui, Chen Qi	2015	North Rice	2013	Heilongjiang	China	Asia	47.12	128.74	rice	19	cereals	4	6.9	2	NA	NA	mg kg-1	333.6	3	kg ha-1	magnesium sulfate	1	1.894784173	kg kg-1	7521.45	8153.55	kg ha-1	1.084039647	0.080694477	8.403964661	NA	NA		NA	NA		NA
58	108	T316	Effect of magnesium fertilizer on yield and quality of sugarcane	He Tianchun, Wei Jiaxing, Huang Hengzhang	1997	Journal of Southern Agriculture	1994	Laibin,Guangxi	China	Asia	23.77	109.16	Sugar cane	8	fruits	1	6.85	2	114	2	mg kg-1	63	2	kg ha-1	magnesium sulfate	1	201.0238095	kg kg-1	65853	78517.5	kg ha-1	1.192314701	0.175896545	19.23147009	NA	NA		NA	NA		NA
58	108	T317	Effect of magnesium fertilizer on yield and quality of sugarcane	He Tianchun, Wei Jiaxing, Huang Hengzhang	1997	Journal of Southern Agriculture	1994	Laibin,Guangxi	China	Asia	23.77	109.16	Sugar cane	8	fruits	1	6.85	2	114	2	mg kg-1	63	2	kg ha-1	magnesium sulfate	1	171.247619	kg kg-1	88200	98988.6	kg ha-1	1.122319728	0.115397729	12.23197279	NA	NA		NA	NA		NA
58	108	T318	Effect of magnesium fertilizer on yield and quality of sugarcane	He Tianchun, Wei Jiaxing, Huang Hengzhang	1997	Journal of Southern Agriculture	1994	Laibin,Guangxi	China	Asia	23.77	109.16	Sugar cane	8	fruits	1	6.85	2	114	2	mg kg-1	63	2	kg ha-1	magnesium sulfate	1	67.51904762	kg kg-1	100164.3	104418	kg ha-1	1.042467226	0.041590237	4.246722635	NA	NA		NA	NA		NA
59	109	T319	Effects of magnesium fertilizer on agronomic characters and yield of rice	Zeng Zhi, Liao Qianghui, Wu Yinyuan, Li Xing	2012	Mod Agric Sci Technol	2012	Xingning,Guangdong	China	Asia	24.21	115.71	rice	19	cereals	4	6.68	2	NA	NA	mg kg-1	15	1	kg ha-1	magnesium sulfate	1	13.34	kg kg-1	8094	8294.1	kg ha-1	1.024722016	0.024421372	2.472201631	NA	NA		NA	NA		NA
59	109	T320	Effects of magnesium fertilizer on agronomic characters and yield of rice	Zeng Zhi, Liao Qianghui, Wu Yinyuan, Li Xing	2012	Mod Agric Sci Technol	2012	Xingning,Guangdong	China	Asia	24.21	115.71	rice	19	cereals	4	6.68	2	NA	NA	mg kg-1	30	1	kg ha-1	magnesium sulfate	1	25.345	kg kg-1	8094	8854.35	kg ha-1	1.093939956	0.089785817	9.393995552	NA	NA		NA	NA		NA
60	110	T321	Effects of Rational Application of Magnesium Fertilizers on Growth, Yield and Quality of Flue-cured Tobacco	Xu Qian, Chen Aiguo, Dai Peigang, Zheng Guojian, Chen Zhihou	2011	Chinese Tobacco Science	2008	Nanping,Fujian	China	Asia	26.64	118.18	tobacco	26	tobacco	6	5.18	1	14.18	1	mg kg-1	33.7	1	kg ha-1	magnesium oxide	2	16.64688427	kg kg-1	1683	2244	kg ha-1	1.333333333	0.287682072	33.33333333	NA	NA		NA	NA		NA
60	110	T322	Effects of Rational Application of Magnesium Fertilizers on Growth, Yield and Quality of Flue-cured Tobacco	Xu Qian, Chen Aiguo, Dai Peigang, Zheng Guojian, Chen Zhihou	2011	Chinese Tobacco Science	2008	Nanping,Fujian	China	Asia	26.64	118.18	tobacco	26	tobacco	6	5.18	1	14.18	1	mg kg-1	150	3	kg ha-1	calcined dolomite in powder	2	3.41	kg kg-1	1683	2194.5	kg ha-1	1.303921569	0.265376315	30.39215686	NA	NA		NA	NA		NA
60	110	T323	Effects of Rational Application of Magnesium Fertilizers on Growth, Yield and Quality of Flue-cured Tobacco	Xu Qian, Chen Aiguo, Dai Peigang, Zheng Guojian, Chen Zhihou	2011	Chinese Tobacco Science	2008	Nanping,Fujian	China	Asia	26.64	118.18	tobacco	26	tobacco	6	5.18	1	14.18	1	mg kg-1	55.3	2	kg ha-1	magnesium oxide and calcium magnesium phosphate (fertilizer)	2	8.164556962	kg kg-1	1683	2134.5	kg ha-1	1.268270945	0.237654512	26.82709447	NA	NA		NA	NA		NA
60	110	T324	Effects of Rational Application of Magnesium Fertilizers on Growth, Yield and Quality of Flue-cured Tobacco	Xu Qian, Chen Aiguo, Dai Peigang, Zheng Guojian, Chen Zhihou	2011	Chinese Tobacco Science	2008	Nanping,Fujian	China	Asia	26.64	118.18	tobacco	26	tobacco	6	5.18	1	14.18	1	mg kg-1	205.3	3	kg ha-1	magnesium oxide and calcium magnesium phosphate	2	3.010228933	kg kg-1	1683	2301	kg ha-1	1.367201426	0.312765896	36.7201426	NA	NA		NA	NA		NA
60	111	T325	Effects of Rational Application of Magnesium Fertilizers on Growth, Yield and Quality of Flue-cured Tobacco	Xu Qian, Chen Aiguo, Dai Peigang, Zheng Guojian, Chen Zhihou	2011	Chinese Tobacco Science	2009	Nanping,Fujian	China	Asia	26.64	118.18	tobacco	26	tobacco	6	5.48	1	17.68	1	mg kg-1	33.7	1	kg ha-1	magnesium oxide	2	8.821958457	kg kg-1	2691.15	2988.45	kg ha-1	1.110473218	0.104786247	11.04732178	1.2	3.6	mg g-1	NA	NA		NA
60	111	T326	Effects of Rational Application of Magnesium Fertilizers on Growth, Yield and Quality of Flue-cured Tobacco	Xu Qian, Chen Aiguo, Dai Peigang, Zheng Guojian, Chen Zhihou	2011	Chinese Tobacco Science	2009	Nanping,Fujian	China	Asia	26.64	118.18	tobacco	26	tobacco	6	5.48	1	17.68	1	mg kg-1	150	3	kg ha-1	calcined dolomite in powder	2	1.02	kg kg-1	2691.15	2844.15	kg ha-1	1.056853018	0.055295642	5.685301823	1.2	1.6	mg g-1	NA	NA		NA
60	111	T327	Effects of Rational Application of Magnesium Fertilizers on Growth, Yield and Quality of Flue-cured Tobacco	Xu Qian, Chen Aiguo, Dai Peigang, Zheng Guojian, Chen Zhihou	2011	Chinese Tobacco Science	2009	Nanping,Fujian	China	Asia	26.64	118.18	tobacco	26	tobacco	6	5.48	1	17.68	1	mg kg-1	55.3	2	kg ha-1	magnesium oxide and calcium magnesium phosphate (fertilizer)	2	2.102169982	kg kg-1	2691.15	2807.4	kg ha-1	1.043197146	0.042290177	4.31971462	1.2	3.4	mg g-1	NA	NA		NA
60	111	T328	Effects of Rational Application of Magnesium Fertilizers on Growth, Yield and Quality of Flue-cured Tobacco	Xu Qian, Chen Aiguo, Dai Peigang, Zheng Guojian, Chen Zhihou	2011	Chinese Tobacco Science	2009	Nanping,Fujian	China	Asia	26.64	118.18	tobacco	26	tobacco	6	5.48	1	17.68	1	mg kg-1	205.3	3	kg ha-1	magnesium oxide and calcium magnesium phosphate	2	1.742571846	kg kg-1	2691.15	3048.9	kg ha-1	1.132935734	0.124812258	13.29357338	1.2	3.4	mg g-1	NA	NA		NA
61	112	T329	The Influence of Magnesium Fertilizer on Flue-cured Tobacco Growth Yield and Quality in South Anhui	Zhang Guo, Zhu Qifa, Xiang Zhihua, Zhu Yinghua, Xia Dinggui, Ji Xuejun	2015	Soils	2014	Xuancheng,Anhui	China	Asia	30.9	118.5	tobacco	26	tobacco	6	6.02	1	24.03	1	mg kg-1	24	1	kg ha-1	magnesium sulfate	1	3.574166667	kg kg-1	2592.95	2678.73	kg ha-1	1.033082011	0.032546578	3.308201084	NA	NA		NA	NA		NA
61	112	T330	The Influence of Magnesium Fertilizer on Flue-cured Tobacco Growth Yield and Quality in South Anhui	Zhang Guo, Zhu Qifa, Xiang Zhihua, Zhu Yinghua, Xia Dinggui, Ji Xuejun	2015	Soils	2014	Xuancheng,Anhui	China	Asia	30.9	118.5	tobacco	26	tobacco	6	6.02	1	24.03	1	mg kg-1	48	1	kg ha-1	magnesium sulfate	1	6.334166667	kg kg-1	2592.95	2896.99	kg ha-1	1.117256407	0.110876043	11.72564068	NA	NA		NA	NA		NA
61	112	T331	The Influence of Magnesium Fertilizer on Flue-cured Tobacco Growth Yield and Quality in South Anhui	Zhang Guo, Zhu Qifa, Xiang Zhihua, Zhu Yinghua, Xia Dinggui, Ji Xuejun	2015	Soils	2014	Xuancheng,Anhui	China	Asia	30.9	118.5	tobacco	26	tobacco	6	6.02	1	24.03	1	mg kg-1	72	2	kg ha-1	magnesium sulfate	1	2.157361111	kg kg-1	2592.95	2748.28	kg ha-1	1.059904742	0.058179038	5.99047417	NA	NA		NA	NA		NA
62	113	T332	Effects of Magnesium Level on the Growth, Yield and Quality of Flue -cured Tobacco	Liu Guoshun, Fu Yunpeng, Liu Qinghua, Sun Xiaobin, Wan Huixia, Zhang Han	1998	Acta Agriculturae Universitatis Henanensis	1997	Henan	China	Asia	33.85	113.48	tobacco	26	tobacco	6	8.3	3	253.9	3	mg kg-1	30	1	kg ha-1	magnesium sulfate	1	2.4	kg kg-1	2352	2424	kg ha-1	1.030612245	0.030153038	3.06122449	3.5	4.2	mg g-1	NA	NA		NA
62	113	T333	Effects of Magnesium Level on the Growth, Yield and Quality of Flue -cured Tobacco	Liu Guoshun, Fu Yunpeng, Liu Qinghua, Sun Xiaobin, Wan Huixia, Zhang Han	1998	Acta Agriculturae Universitatis Henanensis	1997	Henan	China	Asia	33.85	113.48	tobacco	26	tobacco	6	8.3	3	253.9	3	mg kg-1	60	2	kg ha-1	magnesium sulfate	1	-0.433333333	kg kg-1	2352	2326	kg ha-1	0.988945578	-0.011115976	-1.105442177	3.5	4.1	mg g-1	NA	NA		NA
62	113	T334	Effects of Magnesium Level on the Growth, Yield and Quality of Flue -cured Tobacco	Liu Guoshun, Fu Yunpeng, Liu Qinghua, Sun Xiaobin, Wan Huixia, Zhang Han	1998	Acta Agriculturae Universitatis Henanensis	1997	Henan	China	Asia	33.85	113.48	tobacco	26	tobacco	6	8.3	3	253.9	3	mg kg-1	67.5	2	kg ha-1	magnesium sulfate	1	-0.488888889	kg kg-1	2352	2319	kg ha-1	0.985969388	-0.014129972	-1.403061224	3.8	4.4	mg g-1	NA	NA		NA
62	113	T335	Effects of Magnesium Level on the Growth, Yield and Quality of Flue -cured Tobacco	Liu Guoshun, Fu Yunpeng, Liu Qinghua, Sun Xiaobin, Wan Huixia, Zhang Han	1998	Acta Agriculturae Universitatis Henanensis	1997	Henan	China	Asia	33.85	113.48	tobacco	26	tobacco	6	8.3	3	253.9	3	mg kg-1	135	3	kg ha-1	magnesium sulfate	1	-0.748148148	kg kg-1	2352	2251	kg ha-1	0.957057823	-0.043891468	-4.294217687	3.8	4	mg g-1	NA	NA		NA
62	113	T336	Effects of Magnesium Level on the Growth, Yield and Quality of Flue -cured Tobacco	Liu Guoshun, Fu Yunpeng, Liu Qinghua, Sun Xiaobin, Wan Huixia, Zhang Han	1998	Acta Agriculturae Universitatis Henanensis	1997	Henan	China	Asia	33.85	113.48	tobacco	26	tobacco	6	8.3	3	253.9	3	mg kg-1	25	1	kg ha-1	magnesium sulfate	1	5.08	kg kg-1	2261	2388	kg ha-1	1.056169836	0.054649002	5.616983636	NA	NA		NA	NA		NA
62	113	T337	Effects of Magnesium Level on the Growth, Yield and Quality of Flue -cured Tobacco	Liu Guoshun, Fu Yunpeng, Liu Qinghua, Sun Xiaobin, Wan Huixia, Zhang Han	1998	Acta Agriculturae Universitatis Henanensis	1997	Henan	China	Asia	33.85	113.48	tobacco	26	tobacco	6	8.3	3	253.9	3	mg kg-1	50	2	kg ha-1	magnesium sulfate	1	-2.52	kg kg-1	2261	2135	kg ha-1	0.944272446	-0.057340547	-5.572755418	NA	NA		NA	NA		NA
62	113	T338	Effects of Magnesium Level on the Growth, Yield and Quality of Flue -cured Tobacco	Liu Guoshun, Fu Yunpeng, Liu Qinghua, Sun Xiaobin, Wan Huixia, Zhang Han	1998	Acta Agriculturae Universitatis Henanensis	1997	Henan	China	Asia	33.85	113.48	tobacco	26	tobacco	6	8.3	3	253.9	3	mg kg-1	75	2	kg ha-1	magnesium sulfate	1	-4.32	kg kg-1	2261	1937	kg ha-1	0.856700575	-0.154666809	-14.3299425	NA	NA		NA	NA		NA
63	114	T339	Effect of level and method magnesium fertilizer application on yield and quality of flie-cured tobacco	Liu Guoshun, Fu Yunpeng, Liu Qinghua, Sun Xiaobin, Wan Huixia, Zhang Han	2007	Research of Agricultural modernization	2005	Liuyang,Hunan	China	Asia	28.45	114.01	tobacco	26	tobacco	6	NA	NA	60	1	mg kg-1	7.35	1	kg ha-1	magnesium sulfate	1	-5.306122449	kg kg-1	2379	2340	kg ha-1	0.983606557	-0.016529302	-1.639344262	1.29	1.44	mg g-1	NA	NA		NA
63	114	T340	Effect of level and method magnesium fertilizer application on yield and quality of flie-cured tobacco	Liu Guoshun, Fu Yunpeng, Liu Qinghua, Sun Xiaobin, Wan Huixia, Zhang Han	2007	Research of Agricultural modernization	2005	Liuyang,Hunan	China	Asia	28.45	114.01	tobacco	26	tobacco	6	NA	NA	60	1	mg kg-1	14.7	1	kg ha-1	magnesium sulfate	1	-2.244897959	kg kg-1	2379	2346	kg ha-1	0.986128625	-0.013968481	-1.387137453	1.29	1.66	mg g-1	NA	NA		NA
63	114	T341	Effect of level and method magnesium fertilizer application on yield and quality of flie-cured tobacco	Liu Guoshun, Fu Yunpeng, Liu Qinghua, Sun Xiaobin, Wan Huixia, Zhang Han	2007	Research of Agricultural modernization	2005	Liuyang,Hunan	China	Asia	28.45	114.01	tobacco	26	tobacco	6	NA	NA	60	1	mg kg-1	21.9	1	kg ha-1	magnesium sulfate	1	-1.552511416	kg kg-1	2379	2345	kg ha-1	0.985708281	-0.014394829	-1.429171921	1.29	1.87	mg g-1	NA	NA		NA
63	114	T342	Effect of level and method magnesium fertilizer application on yield and quality of flie-cured tobacco	Liu Guoshun, Fu Yunpeng, Liu Qinghua, Sun Xiaobin, Wan Huixia, Zhang Han	2007	Research of Agricultural modernization	2005	Liuyang,Hunan	China	Asia	28.45	114.01	tobacco	26	tobacco	6	NA	NA	60	1	mg kg-1	29.25	1	kg ha-1	magnesium sulfate	1	0.239316239	kg kg-1	2379	2386	kg ha-1	1.002942413	0.002938092	0.294241278	1.29	2.03	mg g-1	NA	NA		NA
64	115	T343	Effect of magnesium fertilizer on dryland soil in central Guangxi	Du Chenglin, Tan Hongwei, He Tianchun, Huang Hengzhang, Lu Yusi	1995	Soils	1985	Laibin,Guangxi	China	Asia	23.96	109.68	maize	18	cereals	4	NA	NA	76	2	mg kg-1	108	3	kg ha-1	NA	NA	1.111111111	kg kg-1	4636.5	4756.5	kg ha-1	1.025881592	0.025552332	2.588159172	NA	NA		NA	NA		NA
64	115	T344	Effect of magnesium fertilizer on dryland soil in central Guangxi	Du Chenglin, Tan Hongwei, He Tianchun, Huang Hengzhang, Lu Yusi	1995	Soils	1990	Laibin,Guangxi	China	Asia	23.96	109.68	maize	18	cereals	4	NA	NA	76	2	mg kg-1	NA	NA	kg ha-1	NA	NA		NA	5490	5760	kg ha-1	1.049180328	0.048009219	4.918032787	NA	NA		NA	NA		NA
64	115	T345	Effect of magnesium fertilizer on dryland soil in central Guangxi	Du Chenglin, Tan Hongwei, He Tianchun, Huang Hengzhang, Lu Yusi	1995	Soils	1990	Laibin,Guangxi	China	Asia	23.96	109.68	soybean	22	beans	5	NA	NA	76	2	mg kg-1	NA	NA	kg ha-1	NA	NA		NA	2130	2295	kg ha-1	1.077464789	0.074610864	7.746478873	NA	NA		NA	NA		NA
64	115	T346	Effect of magnesium fertilizer on dryland soil in central Guangxi	Du Chenglin, Tan Hongwei, He Tianchun, Huang Hengzhang, Lu Yusi	1995	Soils	1985	Laibin,Guangxi	China	Asia	23.96	109.68	peanut	24	peanut	5	NA	NA	76	2	mg kg-1	54	2	kg ha-1	magnesium sulfate	1	1.805555556	kg kg-1	1440	1537.5	kg ha-1	1.067708333	0.065514607	6.770833333	NA	NA		NA	NA		NA
64	115	T347	Effect of magnesium fertilizer on dryland soil in central Guangxi	Du Chenglin, Tan Hongwei, He Tianchun, Huang Hengzhang, Lu Yusi	1995	Soils	1990	Laibin,Guangxi	China	Asia	23.96	109.68	peanut	24	peanut	5	NA	NA	76	2	mg kg-1	NA	NA	kg ha-1	NA	NA		NA	4305	4515	kg ha-1	1.048780488	0.047628049	4.87804878	NA	NA		NA	NA		NA
64	115	T348	Effect of magnesium fertilizer on dryland soil in central Guangxi	Du Chenglin, Tan Hongwei, He Tianchun, Huang Hengzhang, Lu Yusi	1995	Soils	1990	Laibin,Guangxi	China	Asia	23.96	109.68	peanut	24	peanut	5	NA	NA	76	2	mg kg-1	NA	NA	kg ha-1	NA	NA		NA	4530	4590	kg ha-1	1.013245033	0.013158085	1.324503311	NA	NA		NA	NA		NA
64	115	T349	Effect of magnesium fertilizer on dryland soil in central Guangxi	Du Chenglin, Tan Hongwei, He Tianchun, Huang Hengzhang, Lu Yusi	1995	Soils	1990	Laibin,Guangxi	China	Asia	23.96	109.68	Sugar cane	8	fruits	1	NA	NA	76	2	mg kg-1	NA	NA	kg ha-1	NA	NA		NA	80325	94935	kg ha-1	1.181886088	0.167111542	18.18860878	NA	NA		NA	NA		NA
64	115	T350	Effect of magnesium fertilizer on dryland soil in central Guangxi	Du Chenglin, Tan Hongwei, He Tianchun, Huang Hengzhang, Lu Yusi	1995	Soils	1990	Laibin,Guangxi	China	Asia	23.96	109.68	Sugar cane	8	fruits	1	NA	NA	76	2	mg kg-1	NA	NA	kg ha-1	NA	NA		NA	95520	105555	kg ha-1	1.105056533	0.099896494	10.50565327	NA	NA		NA	NA		NA
64	116	T351	Effect of magnesium fertilizer on dryland soil in central Guangxi	Du Chenglin, Tan Hongwei, He Tianchun, Huang Hengzhang, Lu Yusi	1995	Soils	1990	Laibin,Guangxi	China	Asia	23.96	109.68	sweet potato	16	tubers	3	NA	NA	NA	NA	mg kg-1	NA	NA	kg ha-1	NA	NA		NA	12000	15870	kg ha-1	1.3225	0.279523885	32.25	NA	NA		NA	NA		NA
64	116	T352	Effect of magnesium fertilizer on dryland soil in central Guangxi	Du Chenglin, Tan Hongwei, He Tianchun, Huang Hengzhang, Lu Yusi	1995	Soils	1990	Laibin,Guangxi	China	Asia	23.96	109.68	sweet potato	16	tubers	3	NA	NA	NA	NA	mg kg-1	NA	NA	kg ha-1	NA	NA		NA	14970	17220	kg ha-1	1.150300601	0.140023301	15.03006012	NA	NA		NA	NA		NA
64	116	T353	Effect of magnesium fertilizer on dryland soil in central Guangxi	Du Chenglin, Tan Hongwei, He Tianchun, Huang Hengzhang, Lu Yusi	1995	Soils	1990	Laibin,Guangxi	China	Asia	23.96	109.68	cassava	17	tubers	3	NA	NA	NA	NA	mg kg-1	NA	NA	kg ha-1	NA	NA		NA	20940	23715	kg ha-1	1.13252149	0.124446554	13.252149	NA	NA		NA	NA		NA
64	116	T354	Effect of magnesium fertilizer on dryland soil in central Guangxi	Du Chenglin, Tan Hongwei, He Tianchun, Huang Hengzhang, Lu Yusi	1995	Soils	1990	Laibin,Guangxi	China	Asia	23.96	109.68	cassava	17	tubers	3	NA	NA	NA	NA	mg kg-1	NA	NA	kg ha-1	NA	NA		NA	23700	27795	kg ha-1	1.17278481	0.1593811	17.27848101	NA	NA		NA	NA		NA
65	117	T355	Application effect of magnesium fertilizer on litchi and citrus	Yao lixian, Li Guoliang, Xu Chaoxuan, Zhou Xiuchong	2006	Phosphate & Compound Fertilizer	2005	Guangzhou,Guangdong	China	Asia	23.26	113.81	litchi	6	fruits	1	5.2	1	18.8	1	mg kg-1	25.05	1	kg ha-1	magnesium carbonate	1	11.85628743	kg kg-1	2596.5	2893.5	kg ha-1	1.114384749	0.108302458	11.43847487	NA	NA		NA	NA		NA
65	117	T356	Application effect of magnesium fertilizer on litchi and citrus	Yao lixian, Li Guoliang, Xu Chaoxuan, Zhou Xiuchong	2006	Phosphate & Compound Fertilizer	2005	Guangzhou,Guangdong	China	Asia	23.26	113.81	litchi	6	fruits	1	5.2	1	18.8	1	mg kg-1	37.35	1	kg ha-1	magnesium carbonate	1	-4.417670683	kg kg-1	2596.5	2431.5	kg ha-1	0.936452917	-0.065656033	-6.354708261	NA	NA		NA	NA		NA
65	118	T357	Application effect of magnesium fertilizer on litchi and citrus	Yao lixian, Li Guoliang, Xu Chaoxuan, Zhou Xiuchong	2006	Phosphate & Compound Fertilizer	2004	Guangzhou,Guangdong	China	Asia	23.17	114.29	pomelo	2	fruits	1	5.45	1	49.9	1	mg kg-1	79.5	2	kg ha-1	magnesium sulfate	1	63.9245283	kg kg-1	33306	38388	kg ha-1	1.15258512	0.14200735	15.25851198	NA	NA		NA	NA		NA
65	118	T358	Application effect of magnesium fertilizer on litchi and citrus	Yao lixian, Li Guoliang, Xu Chaoxuan, Zhou Xiuchong	2006	Phosphate & Compound Fertilizer	2004	Guangzhou,Guangdong	China	Asia	23.17	114.29	pomelo	2	fruits	1	5.45	1	49.9	1	mg kg-1	79.5	2	kg ha-1	magnesium carbonate	1	55.47169811	kg kg-1	33306	37716	kg ha-1	1.132408575	0.124346847	13.2408575	NA	NA		NA	NA		NA
65	118	T359	Application effect of magnesium fertilizer on litchi and citrus	Yao lixian, Li Guoliang, Xu Chaoxuan, Zhou Xiuchong	2006	Phosphate & Compound Fertilizer	2004	Guangzhou,Guangdong	China	Asia	23.17	114.29	pomelo	2	fruits	1	5.45	1	49.9	1	mg kg-1	79.5	2	kg ha-1	potassium magnesium sulfate	1	47.01886792	kg kg-1	33306	37044	kg ha-1	1.11223203	0.106368834	11.22320303	NA	NA		NA	NA		NA
66	119	T360	Effects of magnesium and potassium application on photosynthetic characteristics and yield of rice	Gao Yang, Zheng Guiping, Qian Yongde, Yin Dawei	2010	China Rice	2008	Jiansanjiang,Heilongjiang	China	Asia	47.25	132.64	rice	19	cereals	4	5.92	1	3.17	1	mg kg-1	4.05	1	kg ha-1	magnesium sulfate	1	32.09876543	kg kg-1	6360	6490	kg ha-1	1.020440252	0.020234153	2.044025157	NA	NA		NA	NA		NA
66	119	T361	Effects of magnesium and potassium application on photosynthetic characteristics and yield of rice	Gao Yang, Zheng Guiping, Qian Yongde, Yin Dawei	2010	China Rice	2008	Jiansanjiang,Heilongjiang	China	Asia	47.25	132.64	rice	19	cereals	4	5.92	1	3.17	1	mg kg-1	7.95	1	kg ha-1	magnesium sulfate	1	-110.6918239	kg kg-1	6360	5480	kg ha-1	0.86163522	-0.148923276	-13.83647799	NA	NA		NA	NA		NA
66	119	T362	Effects of magnesium and potassium application on photosynthetic characteristics and yield of rice	Gao Yang, Zheng Guiping, Qian Yongde, Yin Dawei	2010	China Rice	2008	Jiansanjiang,Heilongjiang	China	Asia	47.25	132.64	rice	19	cereals	4	5.92	1	3.17	1	mg kg-1	16.5	1	kg ha-1	magnesium sulfate	1	71.51515152	kg kg-1	6360	7540	kg ha-1	1.185534591	0.170193805	18.55345912	NA	NA		NA	NA		NA
66	119	T363	Effects of magnesium and potassium application on photosynthetic characteristics and yield of rice	Gao Yang, Zheng Guiping, Qian Yongde, Yin Dawei	2010	China Rice	2008	Jiansanjiang,Heilongjiang	China	Asia	47.25	132.64	rice	19	cereals	4	5.92	1	3.17	1	mg kg-1	16.95	1	kg ha-1	magnesium sulfate	1	46.01769912	kg kg-1	6360	7140	kg ha-1	1.122641509	0.115684399	12.26415094	NA	NA		NA	NA		NA
66	119	T364	Effects of magnesium and potassium application on photosynthetic characteristics and yield of rice	Gao Yang, Zheng Guiping, Qian Yongde, Yin Dawei	2010	China Rice	2008	Jiansanjiang,Heilongjiang	China	Asia	47.25	132.64	rice	19	cereals	4	5.92	1	3.17	1	mg kg-1	4.05	1	kg ha-1	magnesium sulfate	1	-175.308642	kg kg-1	7890	7180	kg ha-1	0.910012674	-0.094296752	-8.998732573	NA	NA		NA	NA		NA
66	119	T365	Effects of magnesium and potassium application on photosynthetic characteristics and yield of rice	Gao Yang, Zheng Guiping, Qian Yongde, Yin Dawei	2010	China Rice	2008	Jiansanjiang,Heilongjiang	China	Asia	47.25	132.64	rice	19	cereals	4	5.92	1	3.17	1	mg kg-1	7.95	1	kg ha-1	magnesium sulfate	1	-66.66666667	kg kg-1	7890	7360	kg ha-1	0.932826362	-0.069536202	-6.717363752	NA	NA		NA	NA		NA
66	119	T366	Effects of magnesium and potassium application on photosynthetic characteristics and yield of rice	Gao Yang, Zheng Guiping, Qian Yongde, Yin Dawei	2010	China Rice	2008	Jiansanjiang,Heilongjiang	China	Asia	47.25	132.64	rice	19	cereals	4	5.92	1	3.17	1	mg kg-1	16.5	1	kg ha-1	magnesium sulfate	1	-47.27272727	kg kg-1	7890	7110	kg ha-1	0.901140684	-0.104093891	-9.885931559	NA	NA		NA	NA		NA
66	119	T367	Effects of magnesium and potassium application on photosynthetic characteristics and yield of rice	Gao Yang, Zheng Guiping, Qian Yongde, Yin Dawei	2010	China Rice	2008	Jiansanjiang,Heilongjiang	China	Asia	47.25	132.64	rice	19	cereals	4	5.92	1	3.17	1	mg kg-1	16.95	1	kg ha-1	magnesium sulfate	1	-10.02949853	kg kg-1	7890	7720	kg ha-1	0.978453739	-0.021781771	-2.154626109	NA	NA		NA	NA		NA
66	119	T368	Effects of magnesium and potassium application on photosynthetic characteristics and yield of rice	Gao Yang, Zheng Guiping, Qian Yongde, Yin Dawei	2010	China Rice	2008	Jiansanjiang,Heilongjiang	China	Asia	47.25	132.64	rice	19	cereals	4	5.92	1	3.17	1	mg kg-1	4.05	1	kg ha-1	magnesium sulfate	1	165.4320988	kg kg-1	7290	7960	kg ha-1	1.091906722	0.087925454	9.190672154	NA	NA		NA	NA		NA
66	119	T369	Effects of magnesium and potassium application on photosynthetic characteristics and yield of rice	Gao Yang, Zheng Guiping, Qian Yongde, Yin Dawei	2010	China Rice	2008	Jiansanjiang,Heilongjiang	China	Asia	47.25	132.64	rice	19	cereals	4	5.92	1	3.17	1	mg kg-1	7.95	1	kg ha-1	magnesium sulfate	1	-8.805031447	kg kg-1	7290	7220	kg ha-1	0.990397805	-0.009648593	-0.960219479	NA	NA		NA	NA		NA
66	119	T370	Effects of magnesium and potassium application on photosynthetic characteristics and yield of rice	Gao Yang, Zheng Guiping, Qian Yongde, Yin Dawei	2010	China Rice	2008	Jiansanjiang,Heilongjiang	China	Asia	47.25	132.64	rice	19	cereals	4	5.92	1	3.17	1	mg kg-1	16.5	1	kg ha-1	magnesium sulfate	1	3.636363636	kg kg-1	7290	7350	kg ha-1	1.008230453	0.008196767	0.823045267	NA	NA		NA	NA		NA
66	119	T371	Effects of magnesium and potassium application on photosynthetic characteristics and yield of rice	Gao Yang, Zheng Guiping, Qian Yongde, Yin Dawei	2010	China Rice	2008	Jiansanjiang,Heilongjiang	China	Asia	47.25	132.64	rice	19	cereals	4	5.92	1	3.17	1	mg kg-1	16.95	1	kg ha-1	magnesium sulfate	1	-35.98820059	kg kg-1	7290	6680	kg ha-1	0.916323731	-0.087385558	-8.367626886	NA	NA		NA	NA		NA
66	119	T372	Effects of magnesium and potassium application on photosynthetic characteristics and yield of rice	Gao Yang, Zheng Guiping, Qian Yongde, Yin Dawei	2010	China Rice	2008	Jiansanjiang,Heilongjiang	China	Asia	47.25	132.64	rice	19	cereals	4	5.92	1	3.17	1	mg kg-1	4.05	1	kg ha-1	magnesium sulfate	1	160.4938272	kg kg-1	6850	7500	kg ha-1	1.094890511	0.090654368	9.489051095	NA	NA		NA	NA		NA
66	119	T373	Effects of magnesium and potassium application on photosynthetic characteristics and yield of rice	Gao Yang, Zheng Guiping, Qian Yongde, Yin Dawei	2010	China Rice	2008	Jiansanjiang,Heilongjiang	China	Asia	47.25	132.64	rice	19	cereals	4	5.92	1	3.17	1	mg kg-1	7.95	1	kg ha-1	magnesium sulfate	1	70.44025157	kg kg-1	6850	7410	kg ha-1	1.081751825	0.078581787	8.175182482	NA	NA		NA	NA		NA
66	119	T374	Effects of magnesium and potassium application on photosynthetic characteristics and yield of rice	Gao Yang, Zheng Guiping, Qian Yongde, Yin Dawei	2010	China Rice	2008	Jiansanjiang,Heilongjiang	China	Asia	47.25	132.64	rice	19	cereals	4	5.92	1	3.17	1	mg kg-1	16.5	1	kg ha-1	magnesium sulfate	1	118.7878788	kg kg-1	6850	8810	kg ha-1	1.286131387	0.251638788	28.61313869	NA	NA		NA	NA		NA
66	119	T375	Effects of magnesium and potassium application on photosynthetic characteristics and yield of rice	Gao Yang, Zheng Guiping, Qian Yongde, Yin Dawei	2010	China Rice	2008	Jiansanjiang,Heilongjiang	China	Asia	47.25	132.64	rice	19	cereals	4	5.92	1	3.17	1	mg kg-1	16.95	1	kg ha-1	magnesium sulfate	1	20.64896755	kg kg-1	6850	7200	kg ha-1	1.051094891	0.049832374	5.109489051	NA	NA		NA	NA		NA
66	119	T376	Effects of magnesium and potassium application on photosynthetic characteristics and yield of rice	Gao Yang, Zheng Guiping, Qian Yongde, Yin Dawei	2010	China Rice	2008	Jiansanjiang,Heilongjiang	China	Asia	47.25	132.64	rice	19	cereals	4	5.92	1	3.17	1	mg kg-1	4.05	1	kg ha-1	magnesium sulfate	1	76.54320988	kg kg-1	6230	6540	kg ha-1	1.04975923	0.048560833	4.975922953	NA	NA		NA	NA		NA
66	119	T377	Effects of magnesium and potassium application on photosynthetic characteristics and yield of rice	Gao Yang, Zheng Guiping, Qian Yongde, Yin Dawei	2010	China Rice	2008	Jiansanjiang,Heilongjiang	China	Asia	47.25	132.64	rice	19	cereals	4	5.92	1	3.17	1	mg kg-1	7.95	1	kg ha-1	magnesium sulfate	1	-61.63522013	kg kg-1	6230	5740	kg ha-1	0.921348315	-0.081917122	-7.865168539	NA	NA		NA	NA		NA
66	119	T378	Effects of magnesium and potassium application on photosynthetic characteristics and yield of rice	Gao Yang, Zheng Guiping, Qian Yongde, Yin Dawei	2010	China Rice	2008	Jiansanjiang,Heilongjiang	China	Asia	47.25	132.64	rice	19	cereals	4	5.92	1	3.17	1	mg kg-1	16.5	1	kg ha-1	magnesium sulfate	1	-6.060606061	kg kg-1	6230	6130	kg ha-1	0.983948636	-0.016181583	-1.605136437	NA	NA		NA	NA		NA
66	119	T379	Effects of magnesium and potassium application on photosynthetic characteristics and yield of rice	Gao Yang, Zheng Guiping, Qian Yongde, Yin Dawei	2010	China Rice	2008	Jiansanjiang,Heilongjiang	China	Asia	47.25	132.64	rice	19	cereals	4	5.92	1	3.17	1	mg kg-1	16.95	1	kg ha-1	magnesium sulfate	1	-11.79941003	kg kg-1	6230	6030	kg ha-1	0.967897271	-0.032629322	-3.210272873	NA	NA		NA	NA		NA
66	119	T380	Effects of magnesium and potassium application on photosynthetic characteristics and yield of rice	Gao Yang, Zheng Guiping, Qian Yongde, Yin Dawei	2010	China Rice	2008	Jiansanjiang,Heilongjiang	China	Asia	47.25	132.64	rice	19	cereals	4	5.92	1	3.17	1	mg kg-1	4.05	1	kg ha-1	magnesium sulfate	1	-145.6790123	kg kg-1	6820	6230	kg ha-1	0.913489736	-0.090483139	-8.651026393	NA	NA		NA	NA		NA
66	119	T381	Effects of magnesium and potassium application on photosynthetic characteristics and yield of rice	Gao Yang, Zheng Guiping, Qian Yongde, Yin Dawei	2010	China Rice	2008	Jiansanjiang,Heilongjiang	China	Asia	47.25	132.64	rice	19	cereals	4	5.92	1	3.17	1	mg kg-1	7.95	1	kg ha-1	magnesium sulfate	1	-13.83647799	kg kg-1	6820	6710	kg ha-1	0.983870968	-0.016260521	-1.612903226	NA	NA		NA	NA		NA
66	119	T382	Effects of magnesium and potassium application on photosynthetic characteristics and yield of rice	Gao Yang, Zheng Guiping, Qian Yongde, Yin Dawei	2010	China Rice	2008	Jiansanjiang,Heilongjiang	China	Asia	47.25	132.64	rice	19	cereals	4	5.92	1	3.17	1	mg kg-1	16.5	1	kg ha-1	magnesium sulfate	1	60	kg kg-1	6820	7810	kg ha-1	1.14516129	0.135545492	14.51612903	NA	NA		NA	NA		NA
66	119	T383	Effects of magnesium and potassium application on photosynthetic characteristics and yield of rice	Gao Yang, Zheng Guiping, Qian Yongde, Yin Dawei	2010	China Rice	2008	Jiansanjiang,Heilongjiang	China	Asia	47.25	132.64	rice	19	cereals	4	5.92	1	3.17	1	mg kg-1	16.95	1	kg ha-1	magnesium sulfate	1	19.46902655	kg kg-1	6820	7150	kg ha-1	1.048387097	0.047252885	4.838709677	NA	NA		NA	NA		NA
66	119	T384	Effects of magnesium and potassium application on photosynthetic characteristics and yield of rice	Gao Yang, Zheng Guiping, Qian Yongde, Yin Dawei	2010	China Rice	2008	Jiansanjiang,Heilongjiang	China	Asia	47.25	132.64	rice	19	cereals	4	5.92	1	3.17	1	mg kg-1	4.05	1	kg ha-1	magnesium sulfate	1	27.16049383	kg kg-1	7560	7670	kg ha-1	1.014550265	0.014445425	1.455026455	NA	NA		NA	NA		NA
66	119	T385	Effects of magnesium and potassium application on photosynthetic characteristics and yield of rice	Gao Yang, Zheng Guiping, Qian Yongde, Yin Dawei	2010	China Rice	2008	Jiansanjiang,Heilongjiang	China	Asia	47.25	132.64	rice	19	cereals	4	5.92	1	3.17	1	mg kg-1	7.95	1	kg ha-1	magnesium sulfate	1	-103.1446541	kg kg-1	7560	6740	kg ha-1	0.891534392	-0.114811265	-10.84656085	NA	NA		NA	NA		NA
66	119	T386	Effects of magnesium and potassium application on photosynthetic characteristics and yield of rice	Gao Yang, Zheng Guiping, Qian Yongde, Yin Dawei	2010	China Rice	2008	Jiansanjiang,Heilongjiang	China	Asia	47.25	132.64	rice	19	cereals	4	5.92	1	3.17	1	mg kg-1	16.5	1	kg ha-1	magnesium sulfate	1	-7.272727273	kg kg-1	7560	7440	kg ha-1	0.984126984	-0.016000341	-1.587301587	NA	NA		NA	NA		NA
66	119	T387	Effects of magnesium and potassium application on photosynthetic characteristics and yield of rice	Gao Yang, Zheng Guiping, Qian Yongde, Yin Dawei	2010	China Rice	2008	Jiansanjiang,Heilongjiang	China	Asia	47.25	132.64	rice	19	cereals	4	5.92	1	3.17	1	mg kg-1	16.95	1	kg ha-1	magnesium sulfate	1	-109.7345133	kg kg-1	7560	5700	kg ha-1	0.753968254	-0.282405015	-24.6031746	NA	NA		NA	NA		NA
66	119	T388	Effects of magnesium and potassium application on photosynthetic characteristics and yield of rice	Gao Yang, Zheng Guiping, Qian Yongde, Yin Dawei	2010	China Rice	2008	Jiansanjiang,Heilongjiang	China	Asia	47.25	132.64	rice	19	cereals	4	5.92	1	3.17	1	mg kg-1	4.05	1	kg ha-1	magnesium sulfate	1	-69.13580247	kg kg-1	7410	7130	kg ha-1	0.962213225	-0.038519205	-3.778677463	NA	NA		NA	NA		NA
66	119	T389	Effects of magnesium and potassium application on photosynthetic characteristics and yield of rice	Gao Yang, Zheng Guiping, Qian Yongde, Yin Dawei	2010	China Rice	2008	Jiansanjiang,Heilongjiang	China	Asia	47.25	132.64	rice	19	cereals	4	5.92	1	3.17	1	mg kg-1	7.95	1	kg ha-1	magnesium sulfate	1	23.89937107	kg kg-1	7410	7600	kg ha-1	1.025641026	0.025317808	2.564102564	NA	NA		NA	NA		NA
66	119	T390	Effects of magnesium and potassium application on photosynthetic characteristics and yield of rice	Gao Yang, Zheng Guiping, Qian Yongde, Yin Dawei	2010	China Rice	2008	Jiansanjiang,Heilongjiang	China	Asia	47.25	132.64	rice	19	cereals	4	5.92	1	3.17	1	mg kg-1	16.5	1	kg ha-1	magnesium sulfate	1	74.54545455	kg kg-1	7410	8640	kg ha-1	1.165991903	0.153572144	16.59919028	NA	NA		NA	NA		NA
66	119	T391	Effects of magnesium and potassium application on photosynthetic characteristics and yield of rice	Gao Yang, Zheng Guiping, Qian Yongde, Yin Dawei	2010	China Rice	2008	Jiansanjiang,Heilongjiang	China	Asia	47.25	132.64	rice	19	cereals	4	5.92	1	3.17	1	mg kg-1	16.95	1	kg ha-1	magnesium sulfate	1	28.90855457	kg kg-1	7410	7900	kg ha-1	1.066126856	0.06403232	6.61268556	NA	NA		NA	NA		NA
67	120	T392	Effect of magnesium and potassium combined application on rice yield in cold region	Wang Andong, Mu Yonghong, Kong Yu, Sui Yanghui, Wang Liping, Sui Guifang	2013	China Rice	2010	Heilongjiang	China	Asia	47.12	128.74	rice	19	cereals	4	NA	NA	298.54	3	mg kg-1	16.5	1	kg ha-1	magnesium fertilizer	NA	24.63636364	kg kg-1	8479.5	8886	kg ha-1	1.047939147	0.046825519	4.793914736	NA	NA		NA	NA		NA
67	120	T393	Effect of magnesium and potassium combined application on rice yield in cold region	Wang Andong, Mu Yonghong, Kong Yu, Sui Yanghui, Wang Liping, Sui Guifang	2013	China Rice	2010	Heilongjiang	China	Asia	47.12	128.74	rice	19	cereals	4	NA	NA	298.54	3	mg kg-1	33	1	kg ha-1	magnesium fertilizer	NA	16.59090909	kg kg-1	8479.5	9027	kg ha-1	1.064567486	0.062568601	6.456748629	NA	NA		NA	NA		NA
67	120	T394	Effect of magnesium and potassium combined application on rice yield in cold region	Wang Andong, Mu Yonghong, Kong Yu, Sui Yanghui, Wang Liping, Sui Guifang	2013	China Rice	2010	Heilongjiang	China	Asia	47.12	128.74	rice	19	cereals	4	NA	NA	298.54	3	mg kg-1	16.5	1	kg ha-1	magnesium fertilizer	NA	33.45454545	kg kg-1	8887.5	9439.5	kg ha-1	1.062109705	0.060257218	6.210970464	NA	NA		NA	NA		NA
67	120	T395	Effect of magnesium and potassium combined application on rice yield in cold region	Wang Andong, Mu Yonghong, Kong Yu, Sui Yanghui, Wang Liping, Sui Guifang	2013	China Rice	2010	Heilongjiang	China	Asia	47.12	128.74	rice	19	cereals	4	NA	NA	298.54	3	mg kg-1	33	1	kg ha-1	magnesium fertilizer	NA	14.81818182	kg kg-1	8887.5	9376.5	kg ha-1	1.055021097	0.053560764	5.502109705	NA	NA		NA	NA		NA
67	120	T396	Effect of magnesium and potassium combined application on rice yield in cold region	Wang Andong, Mu Yonghong, Kong Yu, Sui Yanghui, Wang Liping, Sui Guifang	2013	China Rice	2010	Heilongjiang	China	Asia	47.12	128.74	rice	19	cereals	4	NA	NA	298.54	3	mg kg-1	16.5	1	kg ha-1	magnesium fertilizer	NA	34.45454545	kg kg-1	8958	9526.5	kg ha-1	1.063462827	0.061530401	6.346282652	NA	NA		NA	NA		NA
67	120	T397	Effect of magnesium and potassium combined application on rice yield in cold region	Wang Andong, Mu Yonghong, Kong Yu, Sui Yanghui, Wang Liping, Sui Guifang	2013	China Rice	2010	Heilongjiang	China	Asia	47.12	128.74	rice	19	cereals	4	NA	NA	298.54	3	mg kg-1	33	1	kg ha-1	magnesium fertilizer	NA	-0.181818182	kg kg-1	8958	8952	kg ha-1	0.999330208	-0.000670017	-0.066979236	NA	NA		NA	NA		NA
68	121	T398	Effect of Magnesium Fertilizer and Water Coupling on Yield Components and Yield of Rice in Cold Region	Lv Yandong, Ma Qinghui, Li Hongyu, Zhou Jian, Pan Shiju, Jiang Yuwei, Wang Long, Chen Jianxin, Wen Shaopu, Zheng Guiping	2016	Hubei Agricultural Sciences	2014	Qingan,Heilongjiang	China	Asia	46.88	127.51	rice	19	cereals	4	NA	NA	NA	NA	mg kg-1	9.6	1	kg ha-1	magnesium sulfate	1	161.2604167	kg kg-1	6842.2	8390.3	kg ha-1	1.226257636	0.203966959	22.62576364	NA	NA		NA	NA		NA
68	121	T399	Effect of Magnesium Fertilizer and Water Coupling on Yield Components and Yield of Rice in Cold Region	Lv Yandong, Ma Qinghui, Li Hongyu, Zhou Jian, Pan Shiju, Jiang Yuwei, Wang Long, Chen Jianxin, Wen Shaopu, Zheng Guiping	2016	Hubei Agricultural Sciences	2014	Qingan,Heilongjiang	China	Asia	46.88	127.51	rice	19	cereals	4	NA	NA	NA	NA	mg kg-1	9.6	1	kg ha-1	magnesium sulfate	1	-72.65625	kg kg-1	6842.2	6144.7	kg ha-1	0.898059104	-0.107519396	-10.19408962	NA	NA		NA	NA		NA
69	122	T400	Effects of applying of Nitrogen and Magnesium fertilizer on yield and quality of lettuce	Ding Yuchuan, Jiao Xiaoyan, Nierui, Li Lijun, Wang shutao	2012	Northern Horticulture	2010	Taiyuan,Shanxi	China	Asia	37.74	112.57	lettuce	10	vegetables	2	8.2	3	NA	3	mg kg-1	5	1	kg ha-1	magnesium sulfate	1	185.8	kg kg-1	45072	46001	kg ha-1	1.020611466	0.020401924	2.06114661	NA	NA		NA	NA		NA
69	122	T401	Effects of applying of Nitrogen and Magnesium fertilizer on yield and quality of lettuce	Ding Yuchuan, Jiao Xiaoyan, Nierui, Li Lijun, Wang shutao	2012	Northern Horticulture	2010	Taiyuan,Shanxi	China	Asia	37.74	112.57	lettuce	10	vegetables	2	8.2	3	NA	3	mg kg-1	10	1	kg ha-1	magnesium sulfate	1	358.6	kg kg-1	45072	48658	kg ha-1	1.07956159	0.076555024	7.956159034	NA	NA		NA	NA		NA
69	122	T402	Effects of applying of Nitrogen and Magnesium fertilizer on yield and quality of lettuce	Ding Yuchuan, Jiao Xiaoyan, Nierui, Li Lijun, Wang shutao	2012	Northern Horticulture	2010	Taiyuan,Shanxi	China	Asia	37.74	112.57	lettuce	10	vegetables	2	8.2	3	NA	3	mg kg-1	20	1	kg ha-1	magnesium sulfate	1	139.3	kg kg-1	45072	47858	kg ha-1	1.061812212	0.059977082	6.181221157	NA	NA		NA	NA		NA
69	122	T403	Effects of applying of Nitrogen and Magnesium fertilizer on yield and quality of lettuce	Ding Yuchuan, Jiao Xiaoyan, Nierui, Li Lijun, Wang shutao	2012	Northern Horticulture	2010	Taiyuan,Shanxi	China	Asia	37.74	112.57	lettuce	10	vegetables	2	8.2	3	NA	3	mg kg-1	5	1	kg ha-1	magnesium sulfate	1	228.6	kg kg-1	48322	49465	kg ha-1	1.023653822	0.023378405	2.365382228	NA	NA		NA	NA		NA
69	122	T404	Effects of applying of Nitrogen and Magnesium fertilizer on yield and quality of lettuce	Ding Yuchuan, Jiao Xiaoyan, Nierui, Li Lijun, Wang shutao	2012	Northern Horticulture	2010	Taiyuan,Shanxi	China	Asia	37.74	112.57	lettuce	10	vegetables	2	8.2	3	NA	3	mg kg-1	10	1	kg ha-1	magnesium sulfate	1	678.6	kg kg-1	48322	55108	kg ha-1	1.140432929	0.131407953	14.04329291	NA	NA		NA	NA		NA
69	122	T405	Effects of applying of Nitrogen and Magnesium fertilizer on yield and quality of lettuce	Ding Yuchuan, Jiao Xiaoyan, Nierui, Li Lijun, Wang shutao	2012	Northern Horticulture	2010	Taiyuan,Shanxi	China	Asia	37.74	112.57	lettuce	10	vegetables	2	8.2	3	NA	3	mg kg-1	20	1	kg ha-1	magnesium sulfate	1	321.45	kg kg-1	48322	54751	kg ha-1	1.13304499	0.12490869	13.30449899	NA	NA		NA	NA		NA
69	122	T406	Effects of applying of Nitrogen and Magnesium fertilizer on yield and quality of lettuce	Ding Yuchuan, Jiao Xiaoyan, Nierui, Li Lijun, Wang shutao	2012	Northern Horticulture	2010	Taiyuan,Shanxi	China	Asia	37.74	112.57	lettuce	10	vegetables	2	8.2	3	NA	3	mg kg-1	NA	NA	NA	magnesium sulfate	1		NA	50965	57287	kg ha-1	1.124045914	0.116934599	12.40459139	NA	NA		NA	NA		NA
69	122	T407	Effects of applying of Nitrogen and Magnesium fertilizer on yield and quality of lettuce	Ding Yuchuan, Jiao Xiaoyan, Nierui, Li Lijun, Wang shutao	2012	Northern Horticulture	2010	Taiyuan,Shanxi	China	Asia	37.74	112.57	lettuce	10	vegetables	2	8.2	3	NA	3	mg kg-1	10	1	kg ha-1	magnesium sulfate	1	542.9	kg kg-1	50965	56394	kg ha-1	1.106524085	0.101223647	10.65240852	NA	NA		NA	NA		NA
69	122	T408	Effects of applying of Nitrogen and Magnesium fertilizer on yield and quality of lettuce	Ding Yuchuan, Jiao Xiaoyan, Nierui, Li Lijun, Wang shutao	2012	Northern Horticulture	2010	Taiyuan,Shanxi	China	Asia	37.74	112.57	lettuce	10	vegetables	2	8.2	3	NA	3	mg kg-1	20	1	kg ha-1	magnesium sulfate	1	423.25	kg kg-1	50965	59430	kg ha-1	1.166094378	0.153660027	16.60943785	NA	NA		NA	NA		NA
69	122	T409	Effects of applying of Nitrogen and Magnesium fertilizer on yield and quality of lettuce	Ding Yuchuan, Jiao Xiaoyan, Nierui, Li Lijun, Wang shutao	2012	Northern Horticulture	2010	Taiyuan,Shanxi	China	Asia	37.74	112.57	lettuce	10	vegetables	2	8.2	3	NA	3	mg kg-1	5	1	kg ha-1	magnesium sulfate	1	-92.8	kg kg-1	55644	55180	kg ha-1	0.991661275	-0.008373686	-0.833872475	NA	NA		NA	NA		NA
69	122	T410	Effects of applying of Nitrogen and Magnesium fertilizer on yield and quality of lettuce	Ding Yuchuan, Jiao Xiaoyan, Nierui, Li Lijun, Wang shutao	2012	Northern Horticulture	2010	Taiyuan,Shanxi	China	Asia	37.74	112.57	lettuce	10	vegetables	2	8.2	3	NA	3	mg kg-1	10	1	kg ha-1	magnesium sulfate	1	521.4	kg kg-1	55644	60858	kg ha-1	1.093702825	0.089569026	9.37028251	NA	NA		NA	NA		NA
69	122	T411	Effects of applying of Nitrogen and Magnesium fertilizer on yield and quality of lettuce	Ding Yuchuan, Jiao Xiaoyan, Nierui, Li Lijun, Wang shutao	2012	Northern Horticulture	2010	Taiyuan,Shanxi	China	Asia	37.74	112.57	lettuce	10	vegetables	2	8.2	3	NA	3	mg kg-1	20	1	kg ha-1	magnesium sulfate	1	328.6	kg kg-1	55644	62216	kg ha-1	1.118107972	0.111637946	11.81079721	NA	NA		NA	NA		NA
70	123	T412	Effects of Magnesium Fertilizer Application Amount on Yield and Quality of Flue-cured Tobacco in Panzhihua	Yu Wei, Zhang zongjin, Pang Liangyu, Hu Jianxin, Guan Yu, Yao Li	2016	Chinese Agricultural Science Bulletin	2013	Panzhihua,Sichuan	China	Asia	26.89	102.11	tobacco	26	tobacco	6	5.84	1	120	2	mg kg-1	8	1	kg ha-1	magnesium sulfate	1	29.75	kg kg-1	2240	2478	kg ha-1	1.10625	0.100975917	10.625	NA	NA		NA	NA		NA
70	123	T413	Effects of Magnesium Fertilizer Application Amount on Yield and Quality of Flue-cured Tobacco in Panzhihua	Yu Wei, Zhang zongjin, Pang Liangyu, Hu Jianxin, Guan Yu, Yao Li	2016	Chinese Agricultural Science Bulletin	2013	Panzhihua,Sichuan	China	Asia	26.89	102.11	tobacco	26	tobacco	6	5.84	1	120	2	mg kg-1	12	1	kg ha-1	magnesium sulfate	1	28.08333333	kg kg-1	2240	2577	kg ha-1	1.150446429	0.140150066	15.04464286	NA	NA		NA	NA		NA
70	123	T414	Effects of Magnesium Fertilizer Application Amount on Yield and Quality of Flue-cured Tobacco in Panzhihua	Yu Wei, Zhang zongjin, Pang Liangyu, Hu Jianxin, Guan Yu, Yao Li	2016	Chinese Agricultural Science Bulletin	2013	Panzhihua,Sichuan	China	Asia	26.89	102.11	tobacco	26	tobacco	6	5.84	1	120	2	mg kg-1	16	1	kg ha-1	magnesium sulfate	1	19.5625	kg kg-1	2240	2553	kg ha-1	1.139732143	0.130793272	13.97321429	NA	NA		NA	NA		NA
70	123	T415	Effects of Magnesium Fertilizer Application Amount on Yield and Quality of Flue-cured Tobacco in Panzhihua	Yu Wei, Zhang zongjin, Pang Liangyu, Hu Jianxin, Guan Yu, Yao Li	2016	Chinese Agricultural Science Bulletin	2013	Panzhihua,Sichuan	China	Asia	26.89	102.11	tobacco	26	tobacco	6	5.84	1	120	2	mg kg-1	20	1	kg ha-1	magnesium sulfate	1	17.675	kg kg-1	2240	2593.5	kg ha-1	1.1578125	0.146532449	15.78125	NA	NA		NA	NA		NA
70	123	T416	Effects of Magnesium Fertilizer Application Amount on Yield and Quality of Flue-cured Tobacco in Panzhihua	Yu Wei, Zhang zongjin, Pang Liangyu, Hu Jianxin, Guan Yu, Yao Li	2016	Chinese Agricultural Science Bulletin	2014	Panzhihua,Sichuan	China	Asia	26.89	102.11	tobacco	26	tobacco	6	5.84	1	120	2	mg kg-1	8	1	kg ha-1	magnesium sulfate	1	-1.5	kg kg-1	2743.5	2731.5	kg ha-1	0.995626025	-0.004383569	-0.437397485	NA	NA		NA	NA		NA
70	123	T417	Effects of Magnesium Fertilizer Application Amount on Yield and Quality of Flue-cured Tobacco in Panzhihua	Yu Wei, Zhang zongjin, Pang Liangyu, Hu Jianxin, Guan Yu, Yao Li	2016	Chinese Agricultural Science Bulletin	2014	Panzhihua,Sichuan	China	Asia	26.89	102.11	tobacco	26	tobacco	6	5.84	1	120	2	mg kg-1	12	1	kg ha-1	magnesium sulfate	1	23	kg kg-1	2743.5	3019.5	kg ha-1	1.100601422	0.095856777	10.06014215	NA	NA		NA	NA		NA
70	123	T418	Effects of Magnesium Fertilizer Application Amount on Yield and Quality of Flue-cured Tobacco in Panzhihua	Yu Wei, Zhang zongjin, Pang Liangyu, Hu Jianxin, Guan Yu, Yao Li	2016	Chinese Agricultural Science Bulletin	2014	Panzhihua,Sichuan	China	Asia	26.89	102.11	tobacco	26	tobacco	6	5.84	1	120	2	mg kg-1	16	1	kg ha-1	magnesium sulfate	1	-0.125	kg kg-1	2743.5	2741.5	kg ha-1	0.999271004	-0.000729262	-0.072899581	NA	NA		NA	NA		NA
70	123	T419	Effects of Magnesium Fertilizer Application Amount on Yield and Quality of Flue-cured Tobacco in Panzhihua	Yu Wei, Zhang zongjin, Pang Liangyu, Hu Jianxin, Guan Yu, Yao Li	2016	Chinese Agricultural Science Bulletin	2014	Panzhihua,Sichuan	China	Asia	26.89	102.11	tobacco	26	tobacco	6	5.84	1	120	2	mg kg-1	20	1	kg ha-1	magnesium sulfate	1	-16.425	kg kg-1	2743.5	2415	kg ha-1	0.880262438	-0.12753519	-11.97375615	NA	NA		NA	NA		NA
71	124	T420	Study on the effect of combined K -Mg fertilization on banana	Li Guoliang, Yao lixian, Fu Changying, He Zhaohuang, Tu Shihua	2007	Guangdong Agricultural Sciences	2005	Gaozhou,Guangdong	China	Asia	21.9	110.72	banana	3	fruits	1	4.7	1	75.4	2	mg kg-1	57.6	2	kg ha-1	magnesium sulfate	1	35.38194444	kg kg-1	42882	44920	kg ha-1	1.047525768	0.046430972	4.752576839	2.59	2.78	mg g-1	NA	NA		NA
71	124	T421	Study on the effect of combined K -Mg fertilization on banana	Li Guoliang, Yao lixian, Fu Changying, He Zhaohuang, Tu Shihua	2007	Guangdong Agricultural Sciences	2005	Gaozhou,Guangdong	China	Asia	21.9	110.72	banana	3	fruits	1	4.7	1	75.4	2	mg kg-1	115.2	3	kg ha-1	magnesium sulfate	1	3.637152778	kg kg-1	42882	43301	kg ha-1	1.009770999	0.009723572	0.977099949	2.59	2.8	mg g-1	NA	NA		NA
71	124	T422	Study on the effect of combined K -Mg fertilization on banana	Li Guoliang, Yao lixian, Fu Changying, He Zhaohuang, Tu Shihua	2007	Guangdong Agricultural Sciences	2005	Gaozhou,Guangdong	China	Asia	21.9	110.72	banana	3	fruits	1	4.7	1	75.4	2	mg kg-1	115.2	3	kg ha-1	magnesium sulfate	1	32.74305556	kg kg-1	41434	45206	kg ha-1	1.091036347	0.087128022	9.103634696	2.1	2.35	mg g-1	NA	NA		NA
71	124	T423	Study on the effect of combined K -Mg fertilization on banana	Li Guoliang, Yao lixian, Fu Changying, He Zhaohuang, Tu Shihua	2007	Guangdong Agricultural Sciences	2005	Gaozhou,Guangdong	China	Asia	21.9	110.72	banana	3	fruits	1	4.7	1	75.4	2	mg kg-1	172.8	3	kg ha-1	magnesium sulfate	1	14.3287037	kg kg-1	41434	43910	kg ha-1	1.059757687	0.058040285	5.975768692	2.1	2.59	mg g-1	NA	NA		NA
72	125	T424	Study on the application of magnesium sulfate and magnesium fertilizer in capsicum	Pan Shunqiu, Zhang Wen, Pan Xiaozhong, Zeng Jianhua, Hu Chunhua	2009	Mod Agric Sci Technol	2008	Haikou,Hainan	China	Asia	20.04	110.2	pepper	12	vegetables	2	5.96	1	14.1	1	mg kg-1	343.5	3	kg ha-1	magnesium sulfate	1	8.151382824	kg kg-1	29700	32500	kg ha-1	1.094276094	0.090093044	9.427609428	NA	NA		NA	NA		NA
72	125	T425	Study on the application of magnesium sulfate and magnesium fertilizer in capsicum	Pan Shunqiu, Zhang Wen, Pan Xiaozhong, Zeng Jianhua, Hu Chunhua	2009	Mod Agric Sci Technol	2008	Haikou,Hainan	China	Asia	20.04	110.2	pepper	12	vegetables	2	5.96	1	14.1	1	mg kg-1	118.5	3	kg ha-1	magnesium sulfate	1	24.47257384	kg kg-1	34200	37100	kg ha-1	1.084795322	0.081391326	8.479532164	NA	NA		NA	NA		NA
72	125	T426	Study on the application of magnesium sulfate and magnesium fertilizer in capsicum	Pan Shunqiu, Zhang Wen, Pan Xiaozhong, Zeng Jianhua, Hu Chunhua	2009	Mod Agric Sci Technol	2008	Haikou,Hainan	China	Asia	20.04	110.2	pepper	12	vegetables	2	5.96	1	14.1	1	mg kg-1	118.5	3	kg ha-1	magnesium sulfate	1	18.56540084	kg kg-1	34200	36400	kg ha-1	1.064327485	0.062343131	6.432748538	NA	NA		NA	NA		NA
73	126	T427	Effect of magnesium fertilizer on some economic crops in magnesium deficient soil	Du Chenlin, Wang Yingming, Wang Huiming, Liang Jianming	1993	Chinese Journal of Soil Science	1985	Guangdong	China	Asia	21.66	110.94	Sugar cane	8	fruits	1	6	1	20	1	mg kg-1	92.4	2	kg ha-1	magnesium sulfate	1	143.0194805	kg kg-1	27990	41205	kg ha-1	1.472132905	0.386712305	47.21329046	NA	NA		NA	NA		NA
73	126	T428	Effect of magnesium fertilizer on some economic crops in magnesium deficient soil	Du Chenlin, Wang Yingming, Wang Huiming, Liang Jianming	1993	Chinese Journal of Soil Science	1986	Guangdong	China	Asia	21.66	110.94	Sugar cane	8	fruits	1	6	1	20	1	mg kg-1	92.4	2	kg ha-1	magnesium sulfate	1	206.3311688	kg kg-1	31320	50385	kg ha-1	1.608716475	0.475436641	60.87164751	NA	NA		NA	NA		NA
73	126	T429	Effect of magnesium fertilizer on some economic crops in magnesium deficient soil	Du Chenlin, Wang Yingming, Wang Huiming, Liang Jianming	1993	Chinese Journal of Soil Science	1986	Guangdong	China	Asia	21.66	110.94	Sugar cane	8	fruits	1	6	1	20	1	mg kg-1	92.4	2	kg ha-1	magnesium sulfate	1	87.01298701	kg kg-1	96975	105015	kg ha-1	1.082907966	0.079649984	8.290796597	NA	NA		NA	NA		NA
73	127	T430	Effect of magnesium fertilizer on some economic crops in magnesium deficient soil	Du Chenlin, Wang Yingming, Wang Huiming, Liang Jianming	1993	Chinese Journal of Soil Science	1989	Guangdong	China	Asia	21.66	110.94	pepper	12	vegetables	2	NA	NA	20	1	mg kg-1	60	2	kg ha-1	magnesium sulfate	1	74.75	kg kg-1	22665	27150	kg ha-1	1.197882197	0.180555162	19.78821972	NA	NA		NA	NA		NA
73	127	T431	Effect of magnesium fertilizer on some economic crops in magnesium deficient soil	Du Chenlin, Wang Yingming, Wang Huiming, Liang Jianming	1993	Chinese Journal of Soil Science	1989	Guangdong	China	Asia	21.66	110.94	pepper	12	vegetables	2	NA	NA	20	1	mg kg-1	60	2	kg ha-1	magnesium sulfate	1	64.5	kg kg-1	24390	28260	kg ha-1	1.158671587	0.147274165	15.86715867	NA	NA		NA	NA		NA
74	128	T432	Effect of combination of K and different forms of Mg and S on Shatian pumelo	Yao Lixian, Zhou Xiuchong, Hou jianquan, Yang Jing, Cai Yongfa, Chen Wanzhen	2003	Soils & Fertilizers	2002	Meizhou,Guangdong	China	Asia	24.29	116.12	pomelo	2	fruits	1	5.45	1	49.9	1	mg kg-1	150.3	3	kg ha-1	magnesium carbonate	1	139.7205589	kg kg-1	39396	60396	kg ha-1	1.533049041	0.427258589	53.30490405	NA	NA	NA	NA	NA		NA
75	129	T433	Magnesium supply satus of main soil types and effects of magnesium fertilizer on yield and quality of crops in Shanxi province	Ding Yuchuan, Jiao Xiaoyan, Nie Rui, Cheng Bin, Zhao Riofen, Liu Ping	2011	Journal of Soil & Water Conservation	2010	Datong,Shanxi	China	Asia	40.37	113.76	maize	18	cereals	4	NA	NA	256	3	mg kg-1	12	1	kg ha-1	magnesium sulfate	1	30.18333333	kg kg-1	12161.3	12523.5	kg ha-1	1.029783	0.029348101	2.978300017	NA	NA		NA	NA		NA
75	129	T434	Magnesium supply satus of main soil types and effects of magnesium fertilizer on yield and quality of crops in Shanxi province	Ding Yuchuan, Jiao Xiaoyan, Nie Rui, Cheng Bin, Zhao Riofen, Liu Ping	2011	Journal of Soil & Water Conservation	2010	Datong,Shanxi	China	Asia	40.37	113.76	maize	18	cereals	4	NA	NA	256	3	mg kg-1	24	1	kg ha-1	magnesium sulfate	1	51.75	kg kg-1	12161.3	13403.3	kg ha-1	1.10212724	0.097242167	10.21272397	NA	NA		NA	NA		NA
75	129	T435	Magnesium supply satus of main soil types and effects of magnesium fertilizer on yield and quality of crops in Shanxi province	Ding Yuchuan, Jiao Xiaoyan, Nie Rui, Cheng Bin, Zhao Riofen, Liu Ping	2011	Journal of Soil & Water Conservation	2010	Datong,Shanxi	China	Asia	40.37	113.76	maize	18	cereals	4	NA	NA	256	3	mg kg-1	48	1	kg ha-1	magnesium sulfate	1	15.09375	kg kg-1	12161.3	12885.8	kg ha-1	1.059574223	0.057867151	5.957422315	NA	NA		NA	NA		NA
75	130	T436	Magnesium supply satus of main soil types and effects of magnesium fertilizer on yield and quality of crops in Shanxi province	Ding Yuchuan, Jiao Xiaoyan, Nie Rui, Cheng Bin, Zhao Riofen, Liu Ping	2011	Journal of Soil & Water Conservation	2010	Hejin,Shanxi	China	Asia	35.54	110.78	soybean	22	beans	5	NA	NA	383.9	3	mg kg-1	12	1	kg ha-1	magnesium sulfate	1	15.25	kg kg-1	3832.5	4015.5	kg ha-1	1.047749511	0.046644541	4.774951076	NA	NA		NA	NA		NA
75	130	T437	Magnesium supply satus of main soil types and effects of magnesium fertilizer on yield and quality of crops in Shanxi province	Ding Yuchuan, Jiao Xiaoyan, Nie Rui, Cheng Bin, Zhao Riofen, Liu Ping	2011	Journal of Soil & Water Conservation	2010	Hejin,Shanxi	China	Asia	35.54	110.78	soybean	22	beans	5	NA	NA	383.9	3	mg kg-1	24	1	kg ha-1	magnesium sulfate	1	14.4375	kg kg-1	3832.5	4179	kg ha-1	1.090410959	0.086554652	9.04109589	NA	NA		NA	NA		NA
75	130	T438	Magnesium supply satus of main soil types and effects of magnesium fertilizer on yield and quality of crops in Shanxi province	Ding Yuchuan, Jiao Xiaoyan, Nie Rui, Cheng Bin, Zhao Riofen, Liu Ping	2011	Journal of Soil & Water Conservation	2010	Hejin,Shanxi	China	Asia	35.54	110.78	soybean	22	beans	5	NA	NA	383.9	3	mg kg-1	48	1	kg ha-1	magnesium sulfate	1	6.625	kg kg-1	3832.5	4150.5	kg ha-1	1.08297456	0.079711477	8.297455969	NA	NA		NA	NA		NA
76	131	T439	Effect of application of Sulphate-potassium Magnesium on maize yield	Wu Ji, Ye Shuya, Wang Wenjun, Zhu Hongbin	2006	Journal of Anhui Agricultural Sciences	2005	Hefei��Anhui	China	Asia	31.89	117.47	maize	18	cereals	4	NA	NA	NA	NA	mg kg-1	43.6	1	kg ha-1	potassium magnesium sulfate	1	-2.483944954	kg kg-1	5483.3	5375	kg ha-1	0.98024912	-0.019948535	-1.975087994	NA	NA		NA	NA		NA
76	132	T440	Effect of application of Sulphate-potassium Magnesium on maize yield	Wu Ji, Ye Shuya, Wang Wenjun, Zhu Hongbin	2006	Journal of Anhui Agricultural Sciences	2005	Anhui	China	Asia	33.27	116.56	maize	18	cereals	4	NA	NA	NA	NA	mg kg-1	43.6	1	kg ha-1	potassium magnesium sulfate	1	0.350917431	kg kg-1	6156.6	6171.9	kg ha-1	1.002485138	0.002482055	0.24851379	NA	NA		NA	NA		NA
77	133	T441	Effect of Applying Agriculture-used Magnesium Hydroxide on the Yield of Cabbage, Late Rice and Content of Soil Magnesium	Yu Guanglan	2015	Chinese Agricultural Science Bulletin	2014	Fuzhou,Fujian	China	Asia	26.05	118.78	rice	19	cereals	4	5.1	1	37.6	1	mg kg-1	14.4	1	kg ha-1	magnesium hydroxide	2	29.58333333	kg kg-1	5592	6018	kg ha-1	1.076180258	0.073417973	7.618025751	NA	NA		NA	NA		NA
77	133	T442	Effect of Applying Agriculture-used Magnesium Hydroxide on the Yield of Cabbage, Late Rice and Content of Soil Magnesium	Yu Guanglan	2015	Chinese Agricultural Science Bulletin	2014	Fuzhou,Fujian	China	Asia	26.05	118.78	rice	19	cereals	4	5.1	1	37.6	1	mg kg-1	28.8	1	kg ha-1	magnesium hydroxide	2	17.70833333	kg kg-1	5592	6102	kg ha-1	1.091201717	0.087279581	9.120171674	NA	NA		NA	NA		NA
77	133	T443	Effect of Applying Agriculture-used Magnesium Hydroxide on the Yield of Cabbage, Late Rice and Content of Soil Magnesium	Yu Guanglan	2015	Chinese Agricultural Science Bulletin	2014	Fuzhou,Fujian	China	Asia	26.05	118.78	rice	19	cereals	4	5.1	1	37.6	1	mg kg-1	43.2	1	kg ha-1	magnesium hydroxide	2	3.645833333	kg kg-1	5592	5749.5	kg ha-1	1.028165236	0.02777589	2.816523605	NA	NA		NA	NA		NA
77	133	T444	Effect of Applying Agriculture-used Magnesium Hydroxide on the Yield of Cabbage, Late Rice and Content of Soil Magnesium	Yu Guanglan	2015	Chinese Agricultural Science Bulletin	2014	Fuzhou,Fujian	China	Asia	26.05	118.78	rice	19	cereals	4	5.1	1	37.6	1	mg kg-1	57.6	2	kg ha-1	magnesium hydroxide	2	2.135416667	kg kg-1	5592	5715	kg ha-1	1.021995708	0.021757292	2.199570815	NA	NA		NA	NA		NA
77	134	T445	Effect of Applying Agriculture-used Magnesium Hydroxide on the Yield of Cabbage, Late Rice and Content of Soil Magnesium	Yu Guanglan	2015	Chinese Agricultural Science Bulletin	2014	Fuzhou,Fujian	China	Asia	26.17	118.81	cabbage	9	vegetables	2	5.7	1	46.5	1	mg kg-1	14.4	1	kg ha-1	magnesium hydroxide	2	225.7291667	kg kg-1	45417	48667.5	kg ha-1	1.071570117	0.069124972	7.157011692	NA	NA		NA	NA		NA
77	134	T446	Effect of Applying Agriculture-used Magnesium Hydroxide on the Yield of Cabbage, Late Rice and Content of Soil Magnesium	Yu Guanglan	2015	Chinese Agricultural Science Bulletin	2014	Fuzhou,Fujian	China	Asia	26.17	118.81	cabbage	9	vegetables	2	5.7	1	46.5	1	mg kg-1	28.8	1	kg ha-1	magnesium hydroxide	2	144.6875	kg kg-1	45417	49584	kg ha-1	1.091749785	0.087781717	9.174978532	NA	NA		NA	NA		NA
77	134	T447	Effect of Applying Agriculture-used Magnesium Hydroxide on the Yield of Cabbage, Late Rice and Content of Soil Magnesium	Yu Guanglan	2015	Chinese Agricultural Science Bulletin	2014	Fuzhou,Fujian	China	Asia	26.17	118.81	cabbage	9	vegetables	2	5.7	1	46.5	1	mg kg-1	43.2	1	kg ha-1	magnesium hydroxide	2	106.0763889	kg kg-1	45417	49999.5	kg ha-1	1.100898342	0.096126521	10.0898342	NA	NA		NA	NA		NA
77	134	T448	Effect of Applying Agriculture-used Magnesium Hydroxide on the Yield of Cabbage, Late Rice and Content of Soil Magnesium	Yu Guanglan	2015	Chinese Agricultural Science Bulletin	2014	Fuzhou,Fujian	China	Asia	26.17	118.81	cabbage	9	vegetables	2	5.7	1	46.5	1	mg kg-1	57.6	2	kg ha-1	magnesium hydroxide	2	99.81770833	kg kg-1	45417	51166.5	kg ha-1	1.126593566	0.119198537	12.65935663	NA	NA		NA	NA		NA
78	135	T449	Effect of Boron and Magnesium Fertilization on Tea Yield,Quality and Soil Fertility of Red-soil Tea Plantations	Pan Caizhu	2015	Fujian Journal of Agricultural Sciences	2014	Nanan,Fujian	China	Asia	24.81	118.43	tea	27	tea	7	5.21	1	26.72	1	mg kg-1	21	1	kg ha-1	magnesium oxide	2	20.95238095	kg kg-1	4080	4520	kg ha-1	1.107843137	0.102415005	10.78431373	1.31	1.52	mg g-1	NA	NA		NA
78	135	T450	Effect of Boron and Magnesium Fertilization on Tea Yield,Quality and Soil Fertility of Red-soil Tea Plantations	Pan Caizhu	2015	Fujian Journal of Agricultural Sciences	2014	Nanan,Fujian	China	Asia	24.81	118.43	tea	27	tea	7	5.21	1	26.72	1	mg kg-1	21	1	kg ha-1	magnesium oxide	2	13.61904762	kg kg-1	4476	4762	kg ha-1	1.063896336	0.061937958	6.389633601	1.41	1.56	mg g-1	NA	NA		NA
79	136	T451	Studies on the effects of magnesium fertilizer on rice and magnesium diagnostic target	Liyan, Tang Jianhai, Li Xiufang	1994	Chinese Agricultural Science Bulletin	1994	Fenghua,Zhejiang	China	Asia	29.62	121.41	rice	19	cereals	4	6.4	1	30.4	1	mg kg-1	12.15	1	kg ha-1	magnesium sulfate	1	15.67901235	kg kg-1	5175	5365.5	kg ha-1	1.036811594	0.036150229	3.68115942	NA	NA		NA	NA		NA
79	136	T452	Studies on the effects of magnesium fertilizer on rice and magnesium diagnostic target	Liyan, Tang Jianhai, Li Xiufang	1994	Chinese Agricultural Science Bulletin	1994	Fenghua,Zhejiang	China	Asia	29.62	121.41	rice	19	cereals	4	6.4	1	30.4	1	mg kg-1	24.45	1	kg ha-1	magnesium sulfate	1	20.06134969	kg kg-1	5175	5665.5	kg ha-1	1.094782609	0.090555813	9.47826087	NA	NA		NA	NA		NA
79	136	T453	Studies on the effects of magnesium fertilizer on rice and magnesium diagnostic target	Liyan, Tang Jianhai, Li Xiufang	1994	Chinese Agricultural Science Bulletin	1994	Fenghua,Zhejiang	China	Asia	29.62	121.41	rice	19	cereals	4	6.4	1	30.4	1	mg kg-1	36.6	1	kg ha-1	magnesium sulfate	1	16.92622951	kg kg-1	5175	5794.5	kg ha-1	1.119710145	0.113069853	11.97101449	NA	NA		NA	NA		NA
79	136	T454	Studies on the effects of magnesium fertilizer on rice and magnesium diagnostic target	Liyan, Tang Jianhai, Li Xiufang	1994	Chinese Agricultural Science Bulletin	1994	Fenghua,Zhejiang	China	Asia	29.62	121.41	rice	19	cereals	4	6.4	1	30.4	1	mg kg-1	48.75	1	kg ha-1	magnesium sulfate	1	13.93846154	kg kg-1	5175	5854.5	kg ha-1	1.131304348	0.123371257	13.13043478	NA	NA		NA	NA		NA
79	137	T455	Studies on the effects of magnesium fertilizer on rice and magnesium diagnostic target	Liyan, Tang Jianhai, Li Xiufang	1994	Chinese Agricultural Science Bulletin	1994	Fenghua,Zhejiang	China	Asia	29.7	121.36	rice	19	cereals	4	6.1	1	35.06	1	mg kg-1	24.45	1	kg ha-1	magnesium sulfate	1	33.6809816	kg kg-1	4609.5	5433	kg ha-1	1.178652782	0.164372076	17.86527823	NA	NA		NA	NA		NA
79	137	T456	Studies on the effects of magnesium fertilizer on rice and magnesium diagnostic target	Liyan, Tang Jianhai, Li Xiufang	1994	Chinese Agricultural Science Bulletin	1994	Fenghua,Zhejiang	China	Asia	29.7	121.36	rice	19	cereals	4	6.1	1	35.06	1	mg kg-1	24.45	1	kg ha-1	magnesium chloride	1	22.6993865	kg kg-1	4609.5	5164.5	kg ha-1	1.120403514	0.113688901	12.04035145	NA	NA		NA	NA		NA
79	137	T457	Studies on the effects of magnesium fertilizer on rice and magnesium diagnostic target	Liyan, Tang Jianhai, Li Xiufang	1994	Chinese Agricultural Science Bulletin	1994	Fenghua,Zhejiang	China	Asia	29.7	121.36	rice	19	cereals	4	6.1	1	35.06	1	mg kg-1	24.45	1	kg ha-1	potassic-magnesian fertilizer	1	27.11656442	kg kg-1	4609.5	5272.5	kg ha-1	1.143833388	0.134385242	14.38333876	NA	NA		NA	NA		NA
79	137	T458	Studies on the effects of magnesium fertilizer on rice and magnesium diagnostic target	Liyan, Tang Jianhai, Li Xiufang	1994	Chinese Agricultural Science Bulletin	1994	Fenghua,Zhejiang	China	Asia	29.7	121.36	rice	19	cereals	4	6.1	1	35.06	1	mg kg-1	24.45	1	kg ha-1	calcium magnesium phosphate (fertilizer)	2	41.53374233	kg kg-1	4609.5	5625	kg ha-1	1.22030589	0.199101557	22.030589	NA	NA		NA	NA		NA
80	138	T459	Effect of magnesium fertilizer on rice and the index of magnesium fraction in paddy soil	Lin Qimin, Lv Bin, Chen Yongliu	1990	Journal of Fujian Agricultural College	1988	Fuzhou,Fujian	China	Asia	26.05	119.25	rice	19	cereals	4	5.5	1	16	1	mg kg-1	18.75	1	kg ha-1	magnesium sulfate	1	54.64	kg kg-1	5889	6913.5	kg ha-1	1.173968416	0.160389818	17.39684157	NA	NA		NA	NA		NA
80	139	T460	Effect of magnesium fertilizer on rice and the index of magnesium fraction in paddy soil	Lin Qimin, Lv Bin, Chen Yongliu	1990	Journal of Fujian Agricultural College	1988	Fuzhou,Fujian	China	Asia	26.05	119.25	rice	19	cereals	4	6	1	23	1	mg kg-1	18.75	1	kg ha-1	magnesium sulfate	1	43.6	kg kg-1	4957.5	5775	kg ha-1	1.164901664	0.152636675	16.49016641	NA	NA		NA	NA		NA
80	140	T461	Effect of magnesium fertilizer on rice and the index of magnesium fraction in paddy soil	Lin Qimin, Lv Bin, Chen Yongliu	1990	Journal of Fujian Agricultural College	1988	Fuzhou,Fujian	China	Asia	26.05	119.25	rice	19	cereals	4	5.3	1	29	1	mg kg-1	18.75	1	kg ha-1	magnesium sulfate	1	20.16	kg kg-1	5833.5	6211.5	kg ha-1	1.064798149	0.062785249	6.479814862	NA	NA		NA	NA		NA
80	141	T462	Effect of magnesium fertilizer on rice and the index of magnesium fraction in paddy soil	Lin Qimin, Lv Bin, Chen Yongliu	1990	Journal of Fujian Agricultural College	1988	Fuzhou,Fujian	China	Asia	26.05	119.25	rice	19	cereals	4	5.4	1	44	1	mg kg-1	18.75	1	kg ha-1	magnesium sulfate	1	14.96	kg kg-1	5779.5	6060	kg ha-1	1.04853361	0.047392626	4.853361017	NA	NA		NA	NA		NA
80	141	T463	Effect of magnesium fertilizer on rice and the index of magnesium fraction in paddy soil	Lin Qimin, Lv Bin, Chen Yongliu	1990	Journal of Fujian Agricultural College	1988	Fuzhou,Fujian	China	Asia	26.05	119.25	rice	19	cereals	4	5.4	1	49	1	mg kg-1	18.75	1	kg ha-1	magnesium sulfate	1	5.92	kg kg-1	6507	6618	kg ha-1	1.017058552	0.016914689	1.705855233	NA	NA		NA	NA		NA
80	142	T464	Effect of magnesium fertilizer on rice and the index of magnesium fraction in paddy soil	Lin Qimin, Lv Bin, Chen Yongliu	1990	Journal of Fujian Agricultural College	1988	Fuzhou,Fujian	China	Asia	26.05	119.25	rice	19	cereals	4	5.6	1	51	1	mg kg-1	18.75	1	kg ha-1	magnesium sulfate	1	-3.36	kg kg-1	5628	5565	kg ha-1	0.98880597	-0.011257155	-1.119402985	NA	NA		NA	NA		NA
81	143	T465	study on the effect of magnesium deficiency and magnesium fertilizer on rice	Song Chuanjun, Ye Bin	2003	Soil and Fertilizer Sciences in China	1999	Tongcheng,Anhui	China	Asia	30.84	116.77	rice	19	cereals	4	NA	NA	NA	NA	mg kg-1	12	1	kg ha-1	magnesium sulfate	1	15.625	kg kg-1	5175	5362.5	kg ha-1	1.036231884	0.035590945	3.623188406	1.18	1.41	mg g-1	NA	NA		NA
81	143	T466	study on the effect of magnesium deficiency and magnesium fertilizer on rice	Song Chuanjun, Ye Bin	2003	Soil and Fertilizer Sciences in China	1999	Tongcheng,Anhui	China	Asia	30.84	116.77	rice	19	cereals	4	NA	NA	NA	NA	mg kg-1	24	1	kg ha-1	magnesium sulfate	1	20.4375	kg kg-1	5175	5665.5	kg ha-1	1.094782609	0.090555813	9.47826087	1.18	1.44	mg g-1	NA	NA		NA
81	143	T467	study on the effect of magnesium deficiency and magnesium fertilizer on rice	Song Chuanjun, Ye Bin	2003	Soil and Fertilizer Sciences in China	1999	Tongcheng,Anhui	China	Asia	30.84	116.77	rice	19	cereals	4	NA	NA	NA	NA	mg kg-1	36	1	kg ha-1	magnesium sulfate	1	17.20833333	kg kg-1	5175	5794.5	kg ha-1	1.119710145	0.113069853	11.97101449	1.18	1.54	mg g-1	NA	NA		NA
81	143	T468	study on the effect of magnesium deficiency and magnesium fertilizer on rice	Song Chuanjun, Ye Bin	2003	Soil and Fertilizer Sciences in China	1999	Tongcheng,Anhui	China	Asia	30.84	116.77	rice	19	cereals	4	NA	NA	NA	NA	mg kg-1	48	1	kg ha-1	magnesium sulfate	1	14.15625	kg kg-1	5175	5854.5	kg ha-1	1.131304348	0.123371257	13.13043478	NA	NA	NA	NA	NA		NA
81	143	T469	study on the effect of magnesium deficiency and magnesium fertilizer on rice	Song Chuanjun, Ye Bin	2003	Soil and Fertilizer Sciences in China	1999	Tongcheng,Anhui	China	Asia	30.84	116.77	rice	19	cereals	4	NA	NA	NA	NA	mg kg-1	14.7	1	kg ha-1	magnesium sulfate	1	56.02040816	kg kg-1	4609.5	5433	kg ha-1	1.178652782	0.164372076	17.86527823	NA	NA		NA	NA		NA
81	143	T470	study on the effect of magnesium deficiency and magnesium fertilizer on rice	Song Chuanjun, Ye Bin	2003	Soil and Fertilizer Sciences in China	1999	Tongcheng,Anhui	China	Asia	30.84	116.77	rice	19	cereals	4	NA	NA	NA	NA	mg kg-1	14.7	1	kg ha-1	magnesium chloride	1	37.65306122	kg kg-1	4609.5	5163	kg ha-1	1.1200781	0.113398415	12.00780996	NA	NA		NA	NA		NA
81	143	T471	study on the effect of magnesium deficiency and magnesium fertilizer on rice	Song Chuanjun, Ye Bin	2003	Soil and Fertilizer Sciences in China	1999	Tongcheng,Anhui	China	Asia	30.84	116.77	rice	19	cereals	4	NA	NA	NA	NA	mg kg-1	14.7	1	kg ha-1	calcium magnesium phosphate (fertilizer)	2	79.28571429	kg kg-1	4609.5	5775	kg ha-1	1.25284738	0.225418865	25.28473804	NA	NA		NA	NA		NA
81	143	T472	study on the effect of magnesium deficiency and magnesium fertilizer on rice	Song Chuanjun, Ye Bin	2003	Soil and Fertilizer Sciences in China	1999	Tongcheng,Anhui	China	Asia	30.84	116.77	rice	19	cereals	4	NA	NA	NA	NA	mg kg-1	14.7	1	kg ha-1	potassic-magnesian fertilizer	1	45.10204082	kg kg-1	4609.5	5272.5	kg ha-1	1.143833388	0.134385242	14.38333876	NA	NA		NA	NA		NA
82	144	T473	Effect of magnesium fertilizer on potato in northern Jiangsu	Wen Zhanghui	2005	Chinese Potato Journal	2004	Xinxi,Jiangsu	China	Asia	34.37	118.35	potato	15	tubers	3	6.8	2	276	3	mg kg-1	6	1	kg ha-1	magnesium sulfate	1	559	kg kg-1	27981	31335	kg ha-1	1.119867053	0.113209975	11.98670526	NA	NA		NA	NA		NA
82	144	T474	Effect of magnesium fertilizer on potato in northern Jiangsu	Wen Zhanghui	2005	Chinese Potato Journal	2004	Xinxi,Jiangsu	China	Asia	34.37	118.35	potato	15	tubers	3	6.8	2	276	3	mg kg-1	12	1	kg ha-1	magnesium sulfate	1	540.875	kg kg-1	27981	34471.5	kg ha-1	1.231960974	0.208607187	23.19609735	NA	NA		NA	NA		NA
82	144	T475	Effect of magnesium fertilizer on potato in northern Jiangsu	Wen Zhanghui	2005	Chinese Potato Journal	2004	Xinxi,Jiangsu	China	Asia	34.37	118.35	potato	15	tubers	3	6.8	2	276	3	mg kg-1	18	1	kg ha-1	magnesium sulfate	1	313.6666667	kg kg-1	27981	33627	kg ha-1	1.201779779	0.183803607	20.17797791	NA	NA		NA	NA		NA
82	144	T476	Effect of magnesium fertilizer on potato in northern Jiangsu	Wen Zhanghui	2005	Chinese Potato Journal	2004	Xinxi,Jiangsu	China	Asia	34.37	118.35	potato	15	tubers	3	6.8	2	276	3	mg kg-1	24	1	kg ha-1	magnesium sulfate	1	162.0625	kg kg-1	27981	31870.5	kg ha-1	1.139005039	0.130155109	13.90050391	NA	NA		NA	NA		NA
83	145	T477	Effect of watermelon on potassium and magnesium fertilizer	Tan Hongwei, Zhou Liuqiang, Du Chenlin, He Tianchun	1995	Guangxi Agricultural Sciences	1994	Nanning,Guangxi	China	Asia	23.16	108.27	watermelon	7	fruits	1	5.05	1	4.37	1	mg kg-1	115.95	3	kg ha-1	magnesium sulfate	1	74.06640793	kg kg-1	18657	27245	kg ha-1	1.460309803	0.378648607	46.03098033	NA	NA		NA	NA		NA
83	145	T478	Effect of watermelon on potassium and magnesium fertilizer	Tan Hongwei, Zhou Liuqiang, Du Chenlin, He Tianchun	1995	Guangxi Agricultural Sciences	1994	Nanning,Guangxi	China	Asia	23.16	108.27	watermelon	7	fruits	1	5.05	1	4.37	1	mg kg-1	115.95	3	kg ha-1	magnesium sulfate	1	14.30789133	kg kg-1	33591	35250	kg ha-1	1.049388229	0.048207355	4.938822899	NA	NA		NA	NA		NA
83	145	T479	Effect of watermelon on potassium and magnesium fertilizer	Tan Hongwei, Zhou Liuqiang, Du Chenlin, He Tianchun	1995	Guangxi Agricultural Sciences	1994	Nanning,Guangxi	China	Asia	23.16	108.27	watermelon	7	fruits	1	5.05	1	4.37	1	mg kg-1	115.95	3	kg ha-1	magnesium sulfate	1	11.69469599	kg kg-1	34364	35720	kg ha-1	1.0394599	0.038701251	3.94598999	NA	NA		NA	NA		NA
83	146	T480	Effect of watermelon on potassium and magnesium fertilizer	Tan Hongwei, Zhou Liuqiang, Du Chenlin, He Tianchun	1995	Guangxi Agricultural Sciences	1994	Laibin,Guangxi	China	Asia	23.75	109.22	watermelon	7	fruits	1	4.7	1	4.01	1	mg kg-1	NA	NA	kg ha-1	magnesium sulfate	1		NA	12230	15435	kg ha-1	1.262060507	0.232745708	26.2060507	NA	NA		NA	NA		NA
83	146	T481	Effect of watermelon on potassium and magnesium fertilizer	Tan Hongwei, Zhou Liuqiang, Du Chenlin, He Tianchun	1995	Guangxi Agricultural Sciences	1994	Laibin,Guangxi	China	Asia	23.75	109.22	watermelon	7	fruits	1	4.7	1	4.01	1	mg kg-1	115.95	3	kg ha-1	magnesium sulfate	1	15.93790427	kg kg-1	16820	18668	kg ha-1	1.109869203	0.104242174	10.98692033	NA	NA		NA	NA		NA
83	146	T482	Effect of watermelon on potassium and magnesium fertilizer	Tan Hongwei, Zhou Liuqiang, Du Chenlin, He Tianchun	1995	Guangxi Agricultural Sciences	1994	Laibin,Guangxi	China	Asia	23.75	109.22	watermelon	7	fruits	1	4.7	1	4.01	1	mg kg-1	115.95	3	kg ha-1	magnesium sulfate	1	6.080206986	kg kg-1	19868	20573	kg ha-1	1.035484196	0.034869139	3.548419569	NA	NA		NA	NA		NA
84	147	T483	Study on the effect of magnesium on banana, litchi and longan	Xu Peizhi, Chen Jiansheng, Zhang Fabao, Tang Shuanhu	2000	Guangdong Agricultural Sciences	1997	Sihui,Guangdong	China	Asia	23.33	112.73	banana	3	fruits	1	NA	NA	179	3	mg kg-1	NA	NA	kg ha-1	NA	NA		NA	37275	42060	kg ha-1	1.128370221	0.12077431	12.83702213	NA	NA		NA	NA		NA
84	147	T484	Study on the effect of magnesium on banana, litchi and longan	Xu Peizhi, Chen Jiansheng, Zhang Fabao, Tang Shuanhu	2000	Guangdong Agricultural Sciences	1998	Sihui,Guangdong	China	Asia	23.33	112.73	banana	3	fruits	1	NA	NA	179	3	mg kg-1	NA	NA	kg ha-1	NA	NA		NA	28800	33660	kg ha-1	1.16875	0.155934802	16.875	NA	NA		NA	NA		NA
84	147	T485	Study on the effect of magnesium on banana, litchi and longan	Xu Peizhi, Chen Jiansheng, Zhang Fabao, Tang Shuanhu	2000	Guangdong Agricultural Sciences	1997	Zhongshan,Guangdong	China	Asia	22.52	113.39	banana	3	fruits	1	NA	NA	179	3	mg kg-1	NA	NA	kg ha-1	NA	NA		NA	33885	38070	kg ha-1	1.123505976	0.116454132	12.35059761	NA	NA		NA	NA		NA
84	147	T486	Study on the effect of magnesium on banana, litchi and longan	Xu Peizhi, Chen Jiansheng, Zhang Fabao, Tang Shuanhu	2000	Guangdong Agricultural Sciences	1998	Zhongshan,Guangdong	China	Asia	22.52	113.39	banana	3	fruits	1	NA	NA	179	3	mg kg-1	NA	NA	kg ha-1	NA	NA		NA	32895	35265	kg ha-1	1.072047424	0.0695703	7.204742362	NA	NA		NA	NA		NA
85	148	T487	Study on the application of calcium, magnesium and phosphate fertilizer to apple trees	Yi Benrong, Yang Chenghuan, Gao Yanmin	1986	Liaoning Agricultural Sciences	1981	Liaoning	China	Asia	41.94	122.53	apple	5	fruits	1	5	1	NA	NA		NA	NA	kg ha-1	NA	NA		NA	87500	92700	kg ha-1	1.059428571	0.057729679	5.942857143	NA	NA		NA	NA		NA
86	149	T488	Effect of potassium and magnesium fertilizer application on yield, quality and potassium content of tobacco leaves	Li Shaozhi, Gao Jingfu, Yang Zhe, Li Tao	2000	Tobacco Science and Technology	1999	Henan	China	Asia	33.53	113.38	tobacco	26	tobacco	6	7	2	NA	NA		126.56	3	kg ha-1	potassic-magnesian fertilizer	1	0.284450063	kg kg-1	2784	2820	kg ha-1	1.012931034	0.012848142	1.293103448	NA	NA		NA	NA		NA
86	149	T489	Effect of potassium and magnesium fertilizer application on yield, quality and potassium content of tobacco leaves	Li Shaozhi, Gao Jingfu, Yang Zhe, Li Tao	2000	Tobacco Science and Technology	1999	Henan	China	Asia	33.53	113.38	tobacco	26	tobacco	6	7	2	NA	NA		253.13	3	kg ha-1	potassic-magnesian fertilizer	1	0.438509857	kg kg-1	2784	2895	kg ha-1	1.03987069	0.039096369	3.987068966	NA	NA		NA	NA		NA
87	150	T490	Fertilization of calcium and magnesium in the production of the blueberry wild dwarf in Quebecbleuet nain sauvage	Lafond, Jean	2014	Canadian Journal of Soil Science	2008-2010		Canada	North America	48.83	-72.53	blueberry	31	others	9	4.9	1	12.25	1	mg kg-1	52.5	2	kg ha-1	magnesium sulfate	1	-1.961904762	kg kg-1	3668	3565	kg ha-1	0.971919302	-0.028482501	-2.808069793	1.66	2.25	mg g-1
87	150	T491	Fertilization of calcium and magnesium in the production of the blueberry wild dwarf in Quebecbleuet nain sauvage	Lafond, Jean	2014	Canadian Journal of Soil Science	2008-2010		Canada	North America	48.83	-72.53	blueberry	31	others	9	4.9	1	12.25	1	mg kg-1	105	3	kg ha-1	magnesium sulfate	1	-3.161904762	kg kg-1	3668	3336	kg ha-1	0.909487459	-0.09487407	-9.051254089	1.66	2.35	mg g-1
87	150	T492	Fertilization of calcium and magnesium in the production of the blueberry wild dwarf in Quebecbleuet nain sauvage	Lafond, Jean	2014	Canadian Journal of Soil Science	2008-2010		Canada	North America	48.83	-72.53	blueberry	31	others	9	4.9	1	12.25	1	mg kg-1	107.5	3	kg ha-1	magnesium sulfate	1	-3.088372093	kg kg-1	3668	3336	kg ha-1	0.909487459	-0.09487407	-9.051254089	1.66	2.53	mg g-1
87	151	T493	Fertilization of calcium and magnesium in the production of the blueberry wild dwarf in Quebecbleuet nain sauvage	Lafond, Jean	2014	Canadian Journal of Soil Science	2008-2010		Canada	North America	48.98	-72.28	blueberry	31	others	9	4.825	1	20.75	1	mg kg-1	52.5	2	kg ha-1	magnesium sulfate	1	1.40952381	kg kg-1	2771	2845	kg ha-1	1.026705161	0.026354802	2.670516059	1.86	2.24	mg g-1
87	151	T494	Fertilization of calcium and magnesium in the production of the blueberry wild dwarf in Quebecbleuet nain sauvage	Lafond, Jean	2014	Canadian Journal of Soil Science	2008-2010		Canada	North America	48.98	-72.28	blueberry	31	others	9	4.825	1	20.75	1	mg kg-1	105	3	kg ha-1	magnesium sulfate	1	5.523809524	kg kg-1	2771	3351	kg ha-1	1.209310718	0.190050543	20.93107182	1.86	2.26	mg g-1
87	151	T495	Fertilization of calcium and magnesium in the production of the blueberry wild dwarf in Quebecbleuet nain sauvage	Lafond, Jean	2014	Canadian Journal of Soil Science	2008-2010		Canada	North America	48.98	-72.28	blueberry	31	others	9	4.825	1	20.75	1	mg kg-1	107.5	3	kg ha-1	magnesium sulfate	1	-2.920930233	kg kg-1	2771	2457	kg ha-1	0.886683508	-0.120267172	-11.33164922	1.86	2.51	mg g-1
87	152	T496	Fertilization of calcium and magnesium in the production of the blueberry wild dwarf in Quebecbleuet nain sauvage	Lafond, Jean	2014	Canadian Journal of Soil Science	2008-2010		Canada	North America	48.72	-72.4	blueberry	31	others	9	4.9	1	12	1	mg kg-1	52.5	2	kg ha-1	magnesium sulfate	1	-6.171428571	kg kg-1	3407	3083	kg ha-1	0.904901673	-0.09992899	-9.509832697	1.86	2.2	mg g-1
87	152	T497	Fertilization of calcium and magnesium in the production of the blueberry wild dwarf in Quebecbleuet nain sauvage	Lafond, Jean	2014	Canadian Journal of Soil Science	2008-2010		Canada	North America	48.72	-72.4	blueberry	31	others	9	4.9	1	12	1	mg kg-1	105	3	kg ha-1	magnesium sulfate	1	-3.495238095	kg kg-1	3407	3040	kg ha-1	0.892280599	-0.113974623	-10.77194012	1.86	2.4	mg g-1
87	152	T498	Fertilization of calcium and magnesium in the production of the blueberry wild dwarf in Quebecbleuet nain sauvage	Lafond, Jean	2014	Canadian Journal of Soil Science	2008-2010		Canada	North America	48.72	-72.4	blueberry	31	others	9	4.9	1	12	1	mg kg-1	107.5	3	kg ha-1	magnesium sulfate	1	-12.45581395	kg kg-1	3407	2068	kg ha-1	0.606985618	-0.499250182	-39.30143822	NA	NA	NA
87	153	T499	Fertilization of calcium and magnesium in the production of the blueberry wild dwarf in Quebecbleuet nain sauvage	Lafond, Jean	2014	Canadian Journal of Soil Science	2008-2010		Canada	North America	48.88	-72.45	blueberry	31	others	9	4.9	1	36.5	1	mg kg-1	52.5	2	kg ha-1	magnesium sulfate	1	4.723809524	kg kg-1	2822	3070	kg ha-1	1.087880936	0.084231708	8.788093551	1.89	2.15	mg g-1
87	153	T500	Fertilization of calcium and magnesium in the production of the blueberry wild dwarf in Quebecbleuet nain sauvage	Lafond, Jean	2014	Canadian Journal of Soil Science	2008-2010		Canada	North America	48.88	-72.45	blueberry	31	others	9	4.9	1	36.5	1	mg kg-1	105	3	kg ha-1	magnesium sulfate	1	4.80952381	kg kg-1	2822	3327	kg ha-1	1.178951099	0.164625144	17.89510985	1.89	2.32	mg g-1
87	153	T501	Fertilization of calcium and magnesium in the production of the blueberry wild dwarf in Quebecbleuet nain sauvage	Lafond, Jean	2014	Canadian Journal of Soil Science	2008-2010		Canada	North America	48.88	-72.45	blueberry	31	others	9	4.9	1	36.5	1	mg kg-1	107.5	3	kg ha-1	magnesium sulfate	1	3.441860465	kg kg-1	2822	3192	kg ha-1	1.131112686	0.123201826	13.1112686	1.89	2.4	mg g-1
88	154	T502	Fertilization of flue-cured tobacco production	Lamarre, M; Payette, S	1991	Canadian Journal of Soil Science	1984-1987	Quebec	Canada	North America	45.59	-73.71	tobacco	26	tobacco	6	5.3	1	18	1	mg kg-1	16.66666667	1	kg ha-1	NA	NA	8.279999998	kg kg-1	2100	2238	kg ha-1	1.065714286	0.063645265	6.571428571	1.4	1.7	mg g-1
88	154	T503	Fertilization of flue-cured tobacco production	Lamarre, M; Payette, S	1991	Canadian Journal of Soil Science	1984-1987	Quebec	Canada	North America	45.59	-73.71	tobacco	26	tobacco	6	5.3	1	18	1	mg kg-1	16.66666667	1	kg ha-1	NA	NA	7.319999999	kg kg-1	2100	2222	kg ha-1	1.058095238	0.056470346	5.80952381	1.4	1.9	mg g-1
88	154	T504	Fertilization of flue-cured tobacco production	Lamarre, M; Payette, S	1991	Canadian Journal of Soil Science	1984-1987	Quebec	Canada	North America	45.59	-73.71	tobacco	26	tobacco	6	5.3	1	18	1	mg kg-1	33.33333333	1	kg ha-1	NA	NA	5.040000001	kg kg-1	2100	2268	kg ha-1	1.08	0.076961041	8	1.4	1.9	mg g-1
88	154	T505	Fertilization of flue-cured tobacco production	Lamarre, M; Payette, S	1991	Canadian Journal of Soil Science	1984-1987	Quebec	Canada	North America	45.59	-73.71	tobacco	26	tobacco	6	5.3	1	18	1	mg kg-1	50	1	kg ha-1	NA	NA	3.38	kg kg-1	2100	2269	kg ha-1	1.08047619	0.077401861	8.047619048	1.4	1.9	mg g-1
88	154	T506	Fertilization of flue-cured tobacco production	Lamarre, M; Payette, S	1991	Canadian Journal of Soil Science	1984-1987	Quebec	Canada	North America	45.59	-73.71	tobacco	26	tobacco	6	5.3	1	18	1	mg kg-1	66.66666667	2	kg ha-1	NA	NA	2.985	kg kg-1	2100	2299	kg ha-1	1.094761905	0.090536901	9.476190476	1.4	2.3	mg g-1
88	154	T507	Fertilization of flue-cured tobacco production	Lamarre, M; Payette, S	1991	Canadian Journal of Soil Science	1984-1987	Quebec	Canada	North America	45.59	-73.71	tobacco	26	tobacco	6	5.3	1	18	1	mg kg-1	83.33333333	2	kg ha-1	NA	NA	1.668	kg kg-1	2100	2239	kg ha-1	1.066190476	0.064091993	6.619047619	1.4	2.3	mg g-1
89	155	T508	Pasture responses to magnesium fertilisers on a yellow-brown pumice soil	M. R. J. Toxopeus, R. B. Gordon	1985	New Zealand Journal of Experimental Agriculture	1965-1966	Taupo	New Zealand	Oceania	-38.64	176.07	pasture	28	grass	8	5.3	1	NA	NA		40.66666667	1	kg ha-1	Serpentine	2	54.09836065	kg kg-1	2700	4900	kg ha-1	1.814814815	0.595983432	81.48148148	1.1	1.7	mg g-1
89	155	T509	Pasture responses to magnesium fertilisers on a yellow-brown pumice soil	M. R. J. Toxopeus, R. B. Gordon	1985	New Zealand Journal of Experimental Agriculture	1965-1966	Taupo	New Zealand	Oceania	-38.64	176.07	pasture	28	grass	8	5.3	1	NA	NA		41.66666667	1	kg ha-1	ground dolomite	2	55.2	kg kg-1	2700	5000	kg ha-1	1.851851852	0.616186139	85.18518519	1.1	1.7	mg g-1
89	155	T510	Pasture responses to magnesium fertilisers on a yellow-brown pumice soil	M. R. J. Toxopeus, R. B. Gordon	1985	New Zealand Journal of Experimental Agriculture	1965-1966	Taupo	New Zealand	Oceania	-38.64	176.07	pasture	28	grass	8	5.3	1	NA	NA		39.66666667	1	kg ha-1	magnesium sulfate	1	65.54621848	kg kg-1	2700	5300	kg ha-1	1.962962963	0.674455048	96.2962963	1.1	2	mg g-1
89	155	T511	Pasture responses to magnesium fertilisers on a yellow-brown pumice soil	M. R. J. Toxopeus, R. B. Gordon	1985	New Zealand Journal of Experimental Agriculture	1965-1966	Taupo	New Zealand	Oceania	-38.64	176.07	pasture	28	grass	8	5.3	1	NA	NA		79.16666667	2	kg ha-1	magnesium sulfate	1	36.63157895	kg kg-1	2700	5600	kg ha-1	2.074074074	0.729514825	107.4074074	1.1	2.6	mg g-1
89	155	T512	Pasture responses to magnesium fertilisers on a yellow-brown pumice soil	M. R. J. Toxopeus, R. B. Gordon	1985	New Zealand Journal of Experimental Agriculture	1965-1966	Taupo	New Zealand	Oceania	-38.64	176.07	pasture	28	grass	8	5.3	1	NA	NA		40.66666667	1	kg ha-1	Serpentine	2	46.72131147	kg kg-1	3300	5200	kg ha-1	1.575757576	0.454736157	57.57575758	1.1	1.9	mg g-1
89	155	T513	Pasture responses to magnesium fertilisers on a yellow-brown pumice soil	M. R. J. Toxopeus, R. B. Gordon	1985	New Zealand Journal of Experimental Agriculture	1965-1966	Taupo	New Zealand	Oceania	-38.64	176.07	pasture	28	grass	8	5.3	1	NA	NA		41.66666667	1	kg ha-1	ground dolomite	2	50.4	kg kg-1	3300	5400	kg ha-1	1.636363636	0.492476485	63.63636364	1.1	2	mg g-1
89	155	T514	Pasture responses to magnesium fertilisers on a yellow-brown pumice soil	M. R. J. Toxopeus, R. B. Gordon	1985	New Zealand Journal of Experimental Agriculture	1965-1966	Taupo	New Zealand	Oceania	-38.64	176.07	pasture	28	grass	8	5.3	1	NA	NA		39.66666667	1	kg ha-1	magnesium sulfate	1	50.42016806	kg kg-1	3300	5300	kg ha-1	1.606060606	0.473784352	60.60606061	1.1	2.4	mg g-1
89	155	T515	Pasture responses to magnesium fertilisers on a yellow-brown pumice soil	M. R. J. Toxopeus, R. B. Gordon	1985	New Zealand Journal of Experimental Agriculture	1965-1966	Taupo	New Zealand	Oceania	-38.64	176.07	pasture	28	grass	8	5.3	1	NA	NA		79.16666667	2	kg ha-1	magnesium sulfate	1	26.52631579	kg kg-1	3300	5400	kg ha-1	1.636363636	0.492476485	63.63636364	1.1	3.2	mg g-1
90	156	T516	Effect of Sodium and Magnesium Fertilisers and Irrigation on Growth, Composition and Yield of Sugar Beet	A. P. Draycott, R. F. Farley	1971	Journal of the Science of Food and Agriculture	1968-1970		Britain	Europe	55.38	-3.43	sugar beet	29	others	9	7.3	2	NA	NA		29	1	kg ha-1	magnesium sulfate	1	15.86206897	kg kg-1	42030	42490	kg ha-1	1.010944563	0.010885105	1.094456341	NA	NA
90	156	T517	Effect of Sodium and Magnesium Fertilisers and Irrigation on Growth, Composition and Yield of Sugar Beet	A. P. Draycott, R. F. Farley	1971	Journal of the Science of Food and Agriculture	1968-1970		Britain	Europe	55.38	-3.43	sugar beet	29	others	9	7.8	3	NA	NA		29	1	kg ha-1	magnesium sulfate	1	-3.448275862	kg kg-1	45050	44950	kg ha-1	0.997780244	-0.002222223	-0.221975583	NA	NA
90	156	T518	Effect of Sodium and Magnesium Fertilisers and Irrigation on Growth, Composition and Yield of Sugar Beet	A. P. Draycott, R. F. Farley	1971	Journal of the Science of Food and Agriculture	1968-1970		Britain	Europe	55.38	-3.43	sugar beet	29	others	9	7.1	2	NA	NA		29	1	kg ha-1	magnesium sulfate	1	13.10344828	kg kg-1	48110	48490	kg ha-1	1.007898566	0.007867535	0.789856579	NA	NA
91	156	T519	Effect of magnesium on crop yields within maize�Cgreen manure�CT. aman rice cropping pattern on acid soil	Noor, Shamsun; Akhter, Sohela; Islam, Md. Monirul; Nirmal Chandra Shil; Md.Abu Kawochar	2015	Journal Archives of Agronomy and Soil Science	2008-2009	Rangpur	Bangladesh	Asia	25.77	89.21	maize	18	cereals	4	4.8	1	91.2	2	mg kg-1	10	1	kg ha-1	magnesium sulphate	1	69	kg kg-1	8120	8810	kg ha-1	1.084975369	0.081557286	8.497536946
91	156	T520	Effect of magnesium on crop yields within maize�Cgreen manure�CT. aman rice cropping pattern on acid soil	Noor, Shamsun; Akhter, Sohela; Islam, Md. Monirul; Nirmal Chandra Shil; Md.Abu Kawochar	2015	Journal Archives of Agronomy and Soil Science	2008-2009	Rangpur	Bangladesh	Asia	25.77	89.21	maize	18	cereals	4	4.8	1	91.2	2	mg kg-1	20	1	kg ha-1	magnesium sulphate	1	119	kg kg-1	8120	10500	kg ha-1	1.293103448	0.257045103	29.31034483
91	156	T521	Effect of magnesium on crop yields within maize�Cgreen manure�CT. aman rice cropping pattern on acid soil	Noor, Shamsun; Akhter, Sohela; Islam, Md. Monirul; Nirmal Chandra Shil; Md.Abu Kawochar	2015	Journal Archives of Agronomy and Soil Science	2008-2009	Rangpur	Bangladesh	Asia	25.77	89.21	maize	18	cereals	4	4.8	1	91.2	2	mg kg-1	30	1	kg ha-1	magnesium sulphate	1	0.066666667	kg kg-1	8120	8122	kg ha-1	1.000246305	0.000246275	0.024630542
91	157	T522	Effect of magnesium on crop yields within maize�Cgreen manure�CT. aman rice cropping pattern on acid soil	Noor, Shamsun; Akhter, Sohela; Islam, Md. Monirul; Nirmal Chandra Shil; Md.Abu Kawochar	2015	Journal Archives of Agronomy and Soil Science	2009-2010	Rangpur	Bangladesh	Asia	25.77	89.21	maize	18	cereals	4	4.8	1	91.2	2	mg kg-1	10	1	kg ha-1	magnesium sulphate	1	299	kg kg-1	8110	11100	kg ha-1	1.368680641	0.31384724	36.86806412
91	157	T523	Effect of magnesium on crop yields within maize�Cgreen manure�CT. aman rice cropping pattern on acid soil	Noor, Shamsun; Akhter, Sohela; Islam, Md. Monirul; Nirmal Chandra Shil; Md.Abu Kawochar	2015	Journal Archives of Agronomy and Soil Science	2009-2010	Rangpur	Bangladesh	Asia	25.77	89.21	maize	18	cereals	4	4.8	1	91.2	2	mg kg-1	20	1	kg ha-1	magnesium sulphate	1	184.5	kg kg-1	8110	11800	kg ha-1	1.454993835	0.375001663	45.49938348
91	157	T524	Effect of magnesium on crop yields within maize�Cgreen manure�CT. aman rice cropping pattern on acid soil	Noor, Shamsun; Akhter, Sohela; Islam, Md. Monirul; Nirmal Chandra Shil; Md.Abu Kawochar	2015	Journal Archives of Agronomy and Soil Science	2009-2011	Rangpur	Bangladesh	Asia	25.77	89.21	maize	18	cereals	4	4.8	1	91.2	2	mg kg-1	30	1	kg ha-1	magnesium sulphate	1	83	kg kg-1	8110	10600	kg ha-1	1.30702836	0.267756133	30.702836
91	158	T525	Effect of magnesium on crop yields within maize�Cgreen manure�CT. aman rice cropping pattern on acid soil	Noor, Shamsun; Akhter, Sohela; Islam, Md. Monirul; Nirmal Chandra Shil; Md.Abu Kawochar	2015	Journal Archives of Agronomy and Soil Science	2010-2011	Rangpur	Bangladesh	Asia	25.77	89.21	maize	18	cereals	4	4.8	1	91.2	2	mg kg-1	10	1	kg ha-1	magnesium sulphate	1	57	kg kg-1	8180	8750	kg ha-1	1.069682152	0.06736155	6.968215159
91	158	T526	Effect of magnesium on crop yields within maize�Cgreen manure�CT. aman rice cropping pattern on acid soil	Noor, Shamsun; Akhter, Sohela; Islam, Md. Monirul; Nirmal Chandra Shil; Md.Abu Kawochar	2015	Journal Archives of Agronomy and Soil Science	2010-2011	Rangpur	Bangladesh	Asia	25.77	89.21	maize	18	cereals	4	4.8	1	91.2	2	mg kg-1	20	1	kg ha-1	magnesium sulphate	1	106	kg kg-1	8180	10300	kg ha-1	1.259168704	0.230451745	25.91687042
91	158	T527	Effect of magnesium on crop yields within maize�Cgreen manure�CT. aman rice cropping pattern on acid soil	Noor, Shamsun; Akhter, Sohela; Islam, Md. Monirul; Nirmal Chandra Shil; Md.Abu Kawochar	2015	Journal Archives of Agronomy and Soil Science	2010-2011	Rangpur	Bangladesh	Asia	25.77	89.21	maize	18	cereals	4	4.8	1	91.2	2	mg kg-1	30	1	kg ha-1	magnesium sulphate	1	2.666666667	kg kg-1	8180	8260	kg ha-1	1.009779951	0.009732437	0.97799511
92	159	T528	The effects of potassium and magnesium fertilizers on yield and composition of successive crops of ryegrass, clover, sugar beet, potatoes, kale and barley on sandy soil at Woburn	BY J. BOLTON, A. PENNY	1967	JOURNAL OF AGRICULTURAL SCIENCE	1960-1967	Bedfordshire, Woburn	United Kingdom	Europe	52.11	-0.46	ryegrass	28	grass	8	NA	NA	25	1	mg kg-1	32.5	1	kg ha-1	magnesium sulphate	1	17.48707692	kg kg-1	19174.96	19743.29	kg ha-1	1.029639175	0.029208426	2.963917526
92	159	T529	The effects of potassium and magnesium fertilizers on yield and composition of successive crops of ryegrass, clover, sugar beet, potatoes, kale and barley on sandy soil at Woburn	BY J. BOLTON, A. PENNY	1967	JOURNAL OF AGRICULTURAL SCIENCE	1960-1967	Bedfordshire, Woburn	United Kingdom	Europe	52.11	-0.46	ryegrass	28	grass	8	NA	NA	25	1	mg kg-1	65	2	kg ha-1	magnesium sulphate	1	7.222923077	kg kg-1	19174.96	19644.45	kg ha-1	1.024484536	0.024189594	2.448453608
92	160	T530	The effects of potassium and magnesium fertilizers on yield and composition of successive crops of ryegrass, clover, sugar beet, potatoes, kale and barley on sandy soil at Woburn	BY J. BOLTON, A. PENNY	1967	JOURNAL OF AGRICULTURAL SCIENCE	1960-1967	Bedfordshire, Woburn	United Kingdom	Europe	52.11	-0.46	ryegrass	28	grass	8	NA	NA	25	1	mg kg-1	32.5	1	kg ha-1	magnesium sulphate	1	14.44584615	kg kg-1	17865.33	18334.82	kg ha-1	1.026279391	0.025940021	2.627939142
92	160	T531	The effects of potassium and magnesium fertilizers on yield and composition of successive crops of ryegrass, clover, sugar beet, potatoes, kale and barley on sandy soil at Woburn	BY J. BOLTON, A. PENNY	1967	JOURNAL OF AGRICULTURAL SCIENCE	1960-1967	Bedfordshire, Woburn	United Kingdom	Europe	52.11	-0.46	ryegrass	28	grass	8	NA	NA	25	1	mg kg-1	65	2	kg ha-1	magnesium sulphate	1	6.842769231	kg kg-1	17865.33	18310.11	kg ha-1	1.024896266	0.024591403	2.489626556
92	161	T532	The effects of potassium and magnesium fertilizers on yield and composition of successive crops of ryegrass, clover, sugar beet, potatoes, kale and barley on sandy soil at Woburn	BY J. BOLTON, A. PENNY	1967	JOURNAL OF AGRICULTURAL SCIENCE	1960-1967	Bedfordshire, Woburn	United Kingdom	Europe	52.11	-0.46	clover	28	grass	8	NA	NA	25	1	mg kg-1	32.5	1	kg ha-1	magnesium sulphate	1	15.96646154	kg kg-1	5164.39	5683.3	kg ha-1	1.100478469	0.095745057	10.04784689
92	161	T533	The effects of potassium and magnesium fertilizers on yield and composition of successive crops of ryegrass, clover, sugar beet, potatoes, kale and barley on sandy soil at Woburn	BY J. BOLTON, A. PENNY	1967	JOURNAL OF AGRICULTURAL SCIENCE	1960-1967	Bedfordshire, Woburn	United Kingdom	Europe	52.11	-0.46	clover	28	grass	8	NA	NA	25	1	mg kg-1	65	2	kg ha-1	magnesium sulphate	1	5.702307692	kg kg-1	5164.39	5535.04	kg ha-1	1.071770335	0.0693118	7.177033493
92	162	T534	The effects of potassium and magnesium fertilizers on yield and composition of successive crops of ryegrass, clover, sugar beet, potatoes, kale and barley on sandy soil at Woburn	BY J. BOLTON, A. PENNY	1967	JOURNAL OF AGRICULTURAL SCIENCE	1960-1967	Bedfordshire, Woburn	United Kingdom	Europe	52.11	-0.46	clover	28	grass	8	NA	NA	25	1	mg kg-1	32.5	1	kg ha-1	magnesium sulphate	1	11.40461538	kg kg-1	12577.39	12948.04	kg ha-1	1.029469548	0.029043668	2.946954813
92	162	T535	The effects of potassium and magnesium fertilizers on yield and composition of successive crops of ryegrass, clover, sugar beet, potatoes, kale and barley on sandy soil at Woburn	BY J. BOLTON, A. PENNY	1967	JOURNAL OF AGRICULTURAL SCIENCE	1960-1967	Bedfordshire, Woburn	United Kingdom	Europe	52.11	-0.46	clover	28	grass	8	NA	NA	25	1	mg kg-1	65	2	kg ha-1	magnesium sulphate	1	7.983230769	kg kg-1	12577.39	13096.3	kg ha-1	1.041257367	0.04042899	4.125736739
92	163	T536	The effects of potassium and magnesium fertilizers on yield and composition of successive crops of ryegrass, clover, sugar beet, potatoes, kale and barley on sandy soil at Woburn	BY J. BOLTON, A. PENNY	1967	JOURNAL OF AGRICULTURAL SCIENCE	1960-1967	Bedfordshire, Woburn	United Kingdom	Europe	52.11	-0.46	sugar beet	29	others	9	NA	NA	25	1	mg kg-1	32.5	1	kg ha-1	magnesium sulphate	1	30.41230769	kg kg-1	20163.36	21151.76	kg ha-1	1.049019608	0.047856021	4.901960784
92	163	T537	The effects of potassium and magnesium fertilizers on yield and composition of successive crops of ryegrass, clover, sugar beet, potatoes, kale and barley on sandy soil at Woburn	BY J. BOLTON, A. PENNY	1967	JOURNAL OF AGRICULTURAL SCIENCE	1960-1967	Bedfordshire, Woburn	United Kingdom	Europe	52.11	-0.46	sugar beet	29	others	9	NA	NA	25	1	mg kg-1	65	2	kg ha-1	magnesium sulphate	1	34.97415385	kg kg-1	20163.36	22436.68	kg ha-1	1.112745098	0.106830024	11.2745098
92	164	T538	The effects of potassium and magnesium fertilizers on yield and composition of successive crops of ryegrass, clover, sugar beet, potatoes, kale and barley on sandy soil at Woburn	BY J. BOLTON, A. PENNY	1967	JOURNAL OF AGRICULTURAL SCIENCE	1960-1967	Bedfordshire, Woburn	United Kingdom	Europe	52.11	-0.46	potato	15	tubers	3	NA	NA	25	1	mg kg-1	32.5	1	kg ha-1	magnesium sulphate	1	31.93292308	kg kg-1	11465.44	12503.26	kg ha-1	1.090517241	0.086652117	9.051724138
92	164	T539	The effects of potassium and magnesium fertilizers on yield and composition of successive crops of ryegrass, clover, sugar beet, potatoes, kale and barley on sandy soil at Woburn	BY J. BOLTON, A. PENNY	1967	JOURNAL OF AGRICULTURAL SCIENCE	1960-1967	Bedfordshire, Woburn	United Kingdom	Europe	52.11	-0.46	potato	15	tubers	3	NA	NA	25	1	mg kg-1	65	2	kg ha-1	magnesium sulphate	1	20.52830769	kg kg-1	11465.44	12799.78	kg ha-1	1.11637931	0.11009069	11.63793103
92	165	T540	The effects of potassium and magnesium fertilizers on yield and composition of successive crops of ryegrass, clover, sugar beet, potatoes, kale and barley on sandy soil at Woburn	BY J. BOLTON, A. PENNY	1967	JOURNAL OF AGRICULTURAL SCIENCE	1960-1967	Bedfordshire, Woburn	United Kingdom	Europe	52.11	-0.46	potato	15	tubers	3	NA	NA	25	1	mg kg-1	32.5	1	kg ha-1	magnesium sulphate	1	69.94830769	kg kg-1	14677.74	16951.06	kg ha-1	1.154882155	0.143998308	15.48821549
92	165	T541	The effects of potassium and magnesium fertilizers on yield and composition of successive crops of ryegrass, clover, sugar beet, potatoes, kale and barley on sandy soil at Woburn	BY J. BOLTON, A. PENNY	1967	JOURNAL OF AGRICULTURAL SCIENCE	1960-1967	Bedfordshire, Woburn	United Kingdom	Europe	52.11	-0.46	potato	15	tubers	3	NA	NA	25	1	mg kg-1	65	2	kg ha-1	magnesium sulphate	1	18.24738462	kg kg-1	14677.74	15863.82	kg ha-1	1.080808081	0.077708984	8.080808081
92	166	T542	The effects of potassium and magnesium fertilizers on yield and composition of successive crops of ryegrass, clover, sugar beet, potatoes, kale and barley on sandy soil at Woburn	BY J. BOLTON, A. PENNY	1967	JOURNAL OF AGRICULTURAL SCIENCE	1960-1967	Bedfordshire, Woburn	United Kingdom	Europe	52.11	-0.46	sugar beet	29	others	9	NA	NA	25	1	mg kg-1	32.5	1	kg ha-1	magnesium sulphate	1	-27.37107692	kg kg-1	29553.16	28663.6	kg ha-1	0.969899666	-0.03056265	-3.010033445
92	166	T543	The effects of potassium and magnesium fertilizers on yield and composition of successive crops of ryegrass, clover, sugar beet, potatoes, kale and barley on sandy soil at Woburn	BY J. BOLTON, A. PENNY	1967	JOURNAL OF AGRICULTURAL SCIENCE	1960-1967	Bedfordshire, Woburn	United Kingdom	Europe	52.11	-0.46	sugar beet	29	others	9	NA	NA	25	1	mg kg-1	65	2	kg ha-1	magnesium sulphate	1	28.13138462	kg kg-1	29553.16	31381.7	kg ha-1	1.06187291	0.060034245	6.18729097
92	167	T544	The effects of potassium and magnesium fertilizers on yield and composition of successive crops of ryegrass, clover, sugar beet, potatoes, kale and barley on sandy soil at Woburn	BY J. BOLTON, A. PENNY	1967	JOURNAL OF AGRICULTURAL SCIENCE	1960-1967	Bedfordshire, Woburn	United Kingdom	Europe	52.11	-0.46	cabbage	9	vegetables	2	NA	NA	25	1	mg kg-1	32.5	1	kg ha-1	magnesium sulphate	1	25.85046154	kg kg-1	26093.76	26933.9	kg ha-1	1.03219697	0.031689511	3.21969697
92	167	T545	The effects of potassium and magnesium fertilizers on yield and composition of successive crops of ryegrass, clover, sugar beet, potatoes, kale and barley on sandy soil at Woburn	BY J. BOLTON, A. PENNY	1967	JOURNAL OF AGRICULTURAL SCIENCE	1960-1967	Bedfordshire, Woburn	United Kingdom	Europe	52.11	-0.46	cabbage	9	vegetables	2	NA	NA	25	1	mg kg-1	65	2	kg ha-1	magnesium sulphate	1	29.652	kg kg-1	26093.76	28021.14	kg ha-1	1.073863636	0.07126302	7.386363636
92	168	T546	The effects of potassium and magnesium fertilizers on yield and composition of successive crops of ryegrass, clover, sugar beet, potatoes, kale and barley on sandy soil at Woburn	BY J. BOLTON, A. PENNY	1967	JOURNAL OF AGRICULTURAL SCIENCE	1960-1967	Bedfordshire, Woburn	United Kingdom	Europe	52.11	-0.46	barley	21	cereals	4	NA	NA	25	1	mg kg-1	32.5	1	kg ha-1	magnesium sulphate	1	14.44584615	kg kg-1	12009.06	12478.55	kg ha-1	1.03909465	0.038349805	3.909465021
92	168	T547	The effects of potassium and magnesium fertilizers on yield and composition of successive crops of ryegrass, clover, sugar beet, potatoes, kale and barley on sandy soil at Woburn	BY J. BOLTON, A. PENNY	1967	JOURNAL OF AGRICULTURAL SCIENCE	1960-1967	Bedfordshire, Woburn	United Kingdom	Europe	52.11	-0.46	barley	21	cereals	4	NA	NA	25	1	mg kg-1	65	2	kg ha-1	magnesium sulphate	1	11.78476923	kg kg-1	12009.06	12775.07	kg ha-1	1.063786008	0.061834251	6.378600823
93	169	T548	Effects of potassium, magnesium, and sulphur containing fertilizers on yield and quality of sugar beets (Beta vulgaris L.)	Zengin, Mehmet; Gokmen, Fatma; Yazici, M. Atilla; Gezgin Sait	2009	TURKISH JOURNAL OF AGRICULTURE AND FORESTRY	2004	Kuzucu	Turkey	Asia	37.41	32.8	sugar beet	29	others	9	8.05	3	164	3	mg kg-1	NA	NA	kg ha-1	Kalimagnesia	1		NA	66510	74010	kg ha-1	1.112764998	0.106847907	11.27649977
93	170	T549	Effects of potassium, magnesium, and sulphur containing fertilizers on yield and quality of sugar beets (Beta vulgaris L.)	Zengin, Mehmet; Gokmen, Fatma; Yazici, M. Atilla; Gezgin Sait	2009	TURKISH JOURNAL OF AGRICULTURE AND FORESTRY	2004	Karaarslan	Turkey	Asia	37.56	32.86	sugar beet	29	others	9	7.56	3	273	3	mg kg-1	NA	NA	kg ha-1	Kalimagnesia	1		NA	74280	56220	kg ha-1	0.756865913	-0.278569171	-24.31340872
93	171	T550	Effects of potassium, magnesium, and sulphur containing fertilizers on yield and quality of sugar beets (Beta vulgaris L.)	Zengin, Mehmet; Gokmen, Fatma; Yazici, M. Atilla; Gezgin Sait	2009	TURKISH JOURNAL OF AGRICULTURE AND FORESTRY	2004	Alakova	Turkey	Asia	37.59	32.7	sugar beet	29	others	9	7.63	3	262	3	mg kg-1	NA	NA	kg ha-1	Kalimagnesia	1		NA	90020	93100	kg ha-1	1.034214619	0.033642316	3.421461897
94	172	T551	Yield and forage mineral composition of a permanent pasture fertilized with magnesium	Balocchi, O; Pinochet, D; Wittwer, F;Pedro Contreras, Rodrigo Echeverria; y Francisco Guzm��n	2001	PESQUISA AGROPECUARIA BRASILEIRA	1992-1994	Valdivia	Chile	South America	-39.69	-73.06	pasture	28	grass	8	NA	NA	96	2	mg kg-1	24	1	kg ha-1	magnesium sulphate	1	-0.039083333	kg kg-1	10.995	10.057	kg ha-1	0.914688495	-0.089171715	-8.531150523
94	172	T552	Yield and forage mineral composition of a permanent pasture fertilized with magnesium	Balocchi, O; Pinochet, D; Wittwer, F;Pedro Contreras, Rodrigo Echeverria; y Francisco Guzm��n	2001	PESQUISA AGROPECUARIA BRASILEIRA	1992-1994	Valdivia	Chile	South America	-39.69	-73.06	pasture	28	grass	8	NA	NA	96	2	mg kg-1	48	1	kg ha-1	magnesium sulphate	1	-0.009604167	kg kg-1	10.995	10.534	kg ha-1	0.958071851	-0.042832503	-4.192814916
94	172	T553	Yield and forage mineral composition of a permanent pasture fertilized with magnesium	Balocchi, O; Pinochet, D; Wittwer, F;Pedro Contreras, Rodrigo Echeverria; y Francisco Guzm��n	2001	PESQUISA AGROPECUARIA BRASILEIRA	1992-1994	Valdivia	Chile	South America	-39.69	-73.06	pasture	28	grass	8	NA	NA	96	2	mg kg-1	96	2	kg ha-1	magnesium sulphate	1	0.000947917	kg kg-1	10.995	11.086	kg ha-1	1.008276489	0.008242427	0.827648931
94	173	T554	Yield and forage mineral composition of a permanent pasture fertilized with magnesium	Balocchi, O; Pinochet, D; Wittwer, F;Pedro Contreras, Rodrigo Echeverria; y Francisco Guzm��n	2001	PESQUISA AGROPECUARIA BRASILEIRA	1992-1994	Valdivia	Chile	South America	-39.69	-73.06	pasture	28	grass	8	NA	NA	96	2	mg kg-1	24	1	kg ha-1	magnesium sulphate	1	0.001791667	kg kg-1	8.852	8.895	kg ha-1	1.004857659	0.004845899	0.485765929
94	173	T555	Yield and forage mineral composition of a permanent pasture fertilized with magnesium	Balocchi, O; Pinochet, D; Wittwer, F;Pedro Contreras, Rodrigo Echeverria; y Francisco Guzm��n	2001	PESQUISA AGROPECUARIA BRASILEIRA	1992-1994	Valdivia	Chile	South America	-39.69	-73.06	pasture	28	grass	8	NA	NA	96	2	mg kg-1	48	1	kg ha-1	magnesium sulphate	1	0.000625	kg kg-1	8.852	8.882	kg ha-1	1.003389065	0.003383335	0.338906462
94	173	T556	Yield and forage mineral composition of a permanent pasture fertilized with magnesium	Balocchi, O; Pinochet, D; Wittwer, F;Pedro Contreras, Rodrigo Echeverria; y Francisco Guzm��n	2001	PESQUISA AGROPECUARIA BRASILEIRA	1992-1994	Valdivia	Chile	South America	-39.69	-73.06	pasture	28	grass	8	NA	NA	96	2	mg kg-1	96	2	kg ha-1	magnesium sulphate	1	-0.001729167	kg kg-1	8.852	8.686	kg ha-1	0.981247176	-0.018930888	-1.875282422
95	174	T557	Effects of different dosage of magnesium fertilizer on maize yield	Huang Ruicheng	2019	Farm staff-Experiment research		Guizhou	China	Asia	25.03	105.74	maize	18	cereals	4	5.53	1	NA	NA		2.2	1	kg ha-1	magnesium sulphate	1	9.727272727	kg kg-1	432.73	454.13	kg ha-1	1.04945347	0.048269524	4.945346983
95	174	T558	Effects of different dosage of magnesium fertilizer on maize yield	Huang Ruicheng	2019	Farm staff-Experiment research		Guizhou	China	Asia	25.03	105.74	maize	18	cereals	4	5.53	1	NA	NA		4.4	1	kg ha-1	magnesium sulphate	1	4.970454545	kg kg-1	432.73	454.6	kg ha-1	1.050539597	0.049303934	5.053959744
96	175	T559	Field experiment of calcium and magnesium fertilizer on winter potato in jinping county	Zhang Yumei, Long Shengbi, Huang Wanhua, Wu Pingcheng, Wang Kun	2018	Agro-technical extension	2017-2018	Guizhou	China	Asia	26.51	109.27	potato	15	tubers	3	5.4	1	46.9	1	mg kg-1	48.9	1	kg ha-1	magnesium sulphate	1	97.85276074	kg kg-1	48180	52965	kg ha-1	1.099315068	0.094687321	9.931506849
96	175	T560	Field experiment of calcium and magnesium fertilizer on winter potato in jinping county	Zhang Yumei, Long Shengbi, Huang Wanhua, Wu Pingcheng, Wang Kun	2018	Agro-technical extension	2017-2018	Guizhou	China	Asia	26.51	109.27	potato	15	tubers	3	5.4	1	46.9	1	mg kg-1	48.9	1	kg ha-1	magnesium sulphate	1	8.895705521	kg kg-1	49815	50250	kg ha-1	1.00873231	0.008694403	0.873230955
97	176	T561	Effects of different application levels of potassium and magnesium fertilizer on potato yield	Yang Qunqing, He Shengding, He Pinggen	2018	Yunnan agricultural science and technology		Yunnan	China	Asia	26.88	100.48	potato	15	tubers	3	5.5	1	NA	NA		30	1	kg ha-1	magnesium sulphate	1	-16.65	kg kg-1	15840	15340.5	kg ha-1	0.968465909	-0.032041996	-3.153409091
97	176	T562	Effects of different application levels of potassium and magnesium fertilizer on potato yield	Yang Qunqing, He Shengding, He Pinggen	2018	Yunnan agricultural science and technology		Yunnan	China	Asia	26.88	100.48	potato	15	tubers	3	5.5	1	NA	NA		60	2	kg ha-1	magnesium sulphate	1	-5.55	kg kg-1	15840	15507	kg ha-1	0.978977273	-0.021246852	-2.102272727
97	176	T563	Effects of different application levels of potassium and magnesium fertilizer on potato yield	Yang Qunqing, He Shengding, He Pinggen	2018	Yunnan agricultural science and technology		Yunnan	China	Asia	26.88	100.48	potato	15	tubers	3	5.5	1	NA	NA		90	2	kg ha-1	magnesium sulphate	1	6.316666667	kg kg-1	15840	16408.5	kg ha-1	1.035890152	0.035261107	3.589015152
98	177	T564	Effects of Different MgSO4 ��ates on Yield and Traits of Potatos	LONG Shengbi��WANG Kun��HUANG Wanhua��WU Pingcheng��ZHANG Yumei	2018	Cultivation and cultivation	2016-2017	Guizhou	China	Asia	26.66	109.33	potato	15	tubers	3	5.23	1	48.6	1	mg kg-1	24	1	kg ha-1	magnesium sulphate	1	13.92083333	kg kg-1	1451.6	1785.7	kg ha-1	1.230159824	0.207144099	23.01598236
98	177	T565	Effects of Different MgSO4 ��ates on Yield and Traits of Potatos	LONG Shengbi��WANG Kun��HUANG Wanhua��WU Pingcheng��ZHANG Yumei	2018	Cultivation and cultivation	2016-2017	Guizhou	China	Asia	26.66	109.33	potato	15	tubers	3	5.23	1	48.6	1	mg kg-1	36	1	kg ha-1	magnesium sulphate	1	10.23888889	kg kg-1	1451.6	1820.2	kg ha-1	1.253926702	0.226279989	25.39267016
98	177	T566	Effects of Different MgSO4 ��ates on Yield and Traits of Potatos	LONG Shengbi��WANG Kun��HUANG Wanhua��WU Pingcheng��ZHANG Yumei	2018	Cultivation and cultivation	2016-2017	Guizhou	China	Asia	26.66	109.33	potato	15	tubers	3	5.23	1	48.6	1	mg kg-1	48	1	kg ha-1	magnesium sulphate	1	10.45	kg kg-1	1451.6	1953.2	kg ha-1	1.345549738	0.296802657	34.55497382
98	177	T567	Effects of Different MgSO4 ��ates on Yield and Traits of Potatos	LONG Shengbi��WANG Kun��HUANG Wanhua��WU Pingcheng��ZHANG Yumei	2018	Cultivation and cultivation	2016-2017	Guizhou	China	Asia	26.66	109.33	potato	15	tubers	3	5.23	1	48.6	1	mg kg-1	60	2	kg ha-1	magnesium sulphate	1	5.396666667	kg kg-1	1451.6	1775.4	kg ha-1	1.223064205	0.201359353	22.3064205
99	178	T568	Effects of Magnesium Application Rates on Yield and Quality of Rapeseed under High Potassium Soil Fertility	LI Xiao-fang��LI Qian��LEI Liqin��TIAN Guisheng��LU Jianwei	2018	Hunan agricultural science	2017-2018	Hunan	China	Asia	26.9	112.48	oilseed rape	23	oilseed rape	5	4.1	1	96.5	2	mg kg-1	22.5	1	kg ha-1	magnesium sulphate	1	15.6	kg kg-1	2057	2408	kg ha-1	1.17063685	0.157547917	17.06368498
99	178	T569	Effects of Magnesium Application Rates on Yield and Quality of Rapeseed under High Potassium Soil Fertility	LI Xiao-fang��LI Qian��LEI Liqin��TIAN Guisheng��LU Jianwei	2018	Hunan agricultural science	2017-2018	Hunan	China	Asia	26.9	112.48	oilseed rape	23	oilseed rape	5	4.1	1	96.5	2	mg kg-1	45	1	kg ha-1	magnesium sulphate	1	18.37777778	kg kg-1	2057	2884	kg ha-1	1.402041808	0.337929609	40.20418085
99	178	T570	Effects of Magnesium Application Rates on Yield and Quality of Rapeseed under High Potassium Soil Fertility	LI Xiao-fang��LI Qian��LEI Liqin��TIAN Guisheng��LU Jianwei	2018	Hunan agricultural science	2017-2018	Hunan	China	Asia	26.9	112.48	oilseed rape	23	oilseed rape	5	4.1	1	96.5	2	mg kg-1	67.5	2	kg ha-1	magnesium sulphate	1	11.58518519	kg kg-1	2057	2839	kg ha-1	1.380165289	0.322203267	38.01652893
